# Supplementary material for: Nitrogen transfer and cross-feeding between Azotobacter chroococcum and Paracoccus aminovorans promotes pyrene degradation
Source: ISME J. 2023 Sep 29;17(12):2169–81. doi: 10.1038/s41396-023-01522-w (PMC10689768; doi:10.1038/s41396-023-01522-w)
Supplement: Supplementary file 2 — Supplementary Tables [file 41396_2023_1522_MOESM2_ESM.xlsx]

## Sheet: Table 5
Table 5 Nitrogen metabolism, aromatic compounds degradation, cell growth and death and TCA cycle related upregulated gene expression of A. chroococcum HN and P. aminovorans HPD-2 in co-culture
strain	pathway	log2fc	pvalue	padjust	significant	regulate	KO_id	gene_name	description
A. chroococcum HN	nitrogen metabolism	0.249076	0.185682	0.249158	no	up	K00265	gltB	glutamate synthase (NADPH) large chain [EC:1.4.1.13]
A. chroococcum HN	nitrogen metabolism	1.3093	4.17829e-10	1.90129e-09	yes	up	K00266	gltD	glutamate synthase (NADPH) small chain [EC:1.4.1.13]
A. chroococcum HN	nitrogen metabolism	0.0015484	0.993394	0.994275	no	up	K01915	glnA	glutamine synthetase [EC:6.3.1.2]
A. chroococcum HN	nitrogen metabolism	1.09734	3.11313e-06	8.95074e-06	yes	up	K02588	nifH	nitrogenase iron protein NifH
A. chroococcum HN	nitrogen metabolism	1.01687	4.98352e-07	1.58308e-06	yes	up	K02586	nifD	nitrogenase molybdenum-iron protein alpha chain [EC:1.18.6.1]
A. chroococcum HN	nitrogen metabolism	1.2101	5.56289e-09	2.21827e-08	yes	up	K02591	nifK	nitrogenase molybdenum-iron protein beta chain [EC:1.18.6.1]
A. chroococcum HN	nitrogen metabolism	1.94793	6.64496e-07	2.07868e-06	yes	up	K22897	vnfK	vanadium-dependent nitrogenase beta chain [EC:1.18.6.2]
A. chroococcum HN	nitrogen metabolism	3.09009	0.000125597	0.000300926	yes	up	K22898	vnfG	vanadium nitrogenase delta subunit [EC:1.18.6.2]
A. chroococcum HN	nitrogen metabolism	1.98442	9.66932e-10	4.21306e-09	yes	up	K22896	vnfD	vanadium-dependent nitrogenase alpha chain [EC:1.18.6.2]
A. chroococcum HN	nitrogen metabolism	2.05996	1.92275e-10	9.05981e-10	yes	up	K22899	vnfH	vanadium nitrogenase iron protein
A. chroococcum HN	nitrogen metabolism	3.05005	1.29565e-27	2.24945e-26	yes	up	K01915	glnA	glutamine synthetase [EC:6.3.1.2]
A. chroococcum HN	nitrogen metabolism	5.72027	1.11985e-85	4.59545e-83	yes	up	K00372	nasA	assimilatory nitrate reductase catalytic subunit [EC:1.7.99.-]
A. chroococcum HN	nitrogen metabolism	8.45546	1.83938e-24	2.72229e-23	yes	up	K00363	nirD	nitrite reductase (NADH) small subunit [EC:1.7.1.15]
A. chroococcum HN	nitrogen metabolism	6.01966	2.90895e-129	6.5655e-126	yes	up	K00362	nirB	nitrite reductase (NADH) large subunit [EC:1.7.1.15]
A. chroococcum HN	nitrogen metabolism	3.63068	7.11641e-86	3.21235e-83	yes	up	K02575	narK	MFS transporter, NNP family, nitrate/nitrite transporter
P. aminovorans HPD-2	nitrogen metabolism	0.205652	0.509066	0.759585	no	up	K01915	glnA	glutamine synthetase [EC:6.3.1.2]
P. aminovorans HPD-2	nitrogen metabolism	0.156329	0.561635	0.787121	no	up	K00266	gltD	glutamate synthase (NADPH) small chain [EC:1.4.1.13]
P. aminovorans HPD-2	nitrogen metabolism	0.602935	0.0614291	0.208612	no	up	K00261	gdhA	glutamate dehydrogenase (NAD(P)+) [EC:1.4.1.3]
P. aminovorans HPD-2	nitrogen metabolism	0.155806	0.809071	0.919186	no	up	K01915	glnA	glutamine synthetase [EC:6.3.1.2]
P. aminovorans HPD-2	nitrogen metabolism	0.863167	0.0667581	0.220559	no	up	K01455		formamidase [EC:3.5.1.49]
P. aminovorans HPD-2	nitrogen metabolism	0.0890191	0.776313	0.905644	no	up	K04561	norB	nitric oxide reductase subunit B [EC:1.7.2.5]
P. aminovorans HPD-2	nitrogen metabolism	0.128856	0.687887	0.859632	no	up	K02305	norC	nitric oxide reductase subunit C
P. aminovorans HPD-2	nitrogen metabolism	0.531234	0.524581	0.766119	no	up	K00368	nirK	nitrite reductase (NO-forming) [EC:1.7.2.1]
A. chroococcum HN	aromatic compounds degradation	0.849565	0.0465943	0.0726517	no	up	K01821	praC	4-oxalocrotonate tautomerase [EC:5.3.2.6]
A. chroococcum HN	aromatic compounds degradation	1.87046	4.52635e-10	2.04786e-09	yes	up	K00481	pobA	p-hydroxybenzoate 3-monooxygenase [EC:1.14.13.2]
A. chroococcum HN	aromatic compounds degradation	0.0141793	0.969171	0.974785	no	up	K01666	mhpE	4-hydroxy 2-oxovalerate aldolase [EC:4.1.3.39]
A. chroococcum HN	aromatic compounds degradation	1.28865	1.70699e-07	5.77611e-07	yes	up	K03333	choD	cholesterol oxidase [EC:1.1.3.6]
A. chroococcum HN	aromatic compounds degradation	0.132869	0.692585	0.751883	no	up	K02554	mhpD	2-keto-4-pentenoate hydratase [EC:4.2.1.80]
A. chroococcum HN	aromatic compounds degradation	0.398381	0.318765	0.394399	no	up	K07104	catE	catechol 2,3-dioxygenase [EC:1.13.11.2]
A. chroococcum HN	aromatic compounds degradation	1.4965	3.09052e-10	1.4279e-09	yes	up	K00252	gcdH	glutaryl-CoA dehydrogenase [EC:1.3.8.6]
A. chroococcum HN	aromatic compounds degradation	1.72855	1.68813e-09	7.21613e-09	yes	up	K10679	nfnB	nitroreductase / dihydropteridine reductase [EC:1.-.-.- 1.5.1.34]
A. chroococcum HN	aromatic compounds degradation	0.691565	0.011412	0.020154	no	up	K00446	dmpB	catechol 2,3-dioxygenase [EC:1.13.11.2]
A. chroococcum HN	aromatic compounds degradation	2.69389	0.00022204	0.000513993	yes	up	K01821	praC	4-oxalocrotonate tautomerase [EC:5.3.2.6]
A. chroococcum HN	aromatic compounds degradation	1.14416	0.000484455	0.00107198	yes	up	K01617	dmpH	2-oxo-3-hexenedioate decarboxylase [EC:4.1.1.77]
A. chroococcum HN	aromatic compounds degradation	1.91131	3.66182e-13	2.25197e-12	yes	up	K18364	bphH	2-oxopent-4-enoate/cis-2-oxohex-4-enoate hydratase [EC:4.2.1.80 4.2.1.132]
A. chroococcum HN	aromatic compounds degradation	0.184091	0.578214	0.650563	no	up	K05784	benC-xylZ	benzoate/toluate 1,2-dioxygenase reductase component [EC:1.18.1.-]
A. chroococcum HN	aromatic compounds degradation	1.14976	0.0017099	0.00347993	yes	up	K05550	benB-xylY	benzoate/toluate 1,2-dioxygenase subunit beta [EC:1.14.12.10 1.14.12.-]
A. chroococcum HN	aromatic compounds degradation	1.08225	0.00148229	0.00303863	yes	up	K05549	benA-xylX	benzoate/toluate 1,2-dioxygenase subunit alpha [EC:1.14.12.10 1.14.12.-]
A. chroococcum HN	aromatic compounds degradation	0.73903	0.00116642	0.00243648	no	up	K03186	ubiX	flavin prenyltransferase [EC:2.5.1.129]
A. chroococcum HN	aromatic compounds degradation	1.32129	0.0619621	0.0938265	no	up	K10680	nemA	N-ethylmaleimide reductase [EC:1.-.-.-]
A. chroococcum HN	aromatic compounds degradation	0.459947	0.166419	0.225929	no	up	K00074	paaH	3-hydroxybutyryl-CoA dehydrogenase [EC:1.1.1.157]
A. chroococcum HN	aromatic compounds degradation	0.667502	0.00194011	0.00391141	no	up	K00569	tpmT	thiopurine S-methyltransferase [EC:2.1.1.67]
A. chroococcum HN	aromatic compounds degradation	1.16147	1.23306e-05	3.31707e-05	yes	up	K06282	hyaA	hydrogenase small subunit [EC:1.12.99.6]
A. chroococcum HN	aromatic compounds degradation	0.985268	2.09696e-05	5.48736e-05	no	up	K06281	hyaB	hydrogenase large subunit [EC:1.12.99.6]
A. chroococcum HN	aromatic compounds degradation	0.365293	0.183256	0.246196	no	up	K01607	pcaC	4-carboxymuconolactone decarboxylase [EC:4.1.1.44]
A. chroococcum HN	aromatic compounds degradation	1.37103	3.54772e-06	1.01293e-05	yes	up	K01040	gctB	glutaconate CoA-transferase, subunit B [EC:2.8.3.12]
A. chroococcum HN	aromatic compounds degradation	2.53405	8.58795e-17	7.31434e-16	yes	up	K01039	gctA	glutaconate CoA-transferase, subunit A [EC:2.8.3.12]
A. chroococcum HN	aromatic compounds degradation	2.09237	3.77632e-15	2.75831e-14	yes	up	K00448	pcaG	protocatechuate 3,4-dioxygenase, alpha subunit [EC:1.13.11.3]
A. chroococcum HN	aromatic compounds degradation	4.02557	1.54315e-38	5.90319e-37	yes	up	K00449	pcaH	protocatechuate 3,4-dioxygenase, beta subunit [EC:1.13.11.3]
A. chroococcum HN	aromatic compounds degradation	4.65528	2.07723e-75	6.25108e-73	yes	up	K13954	yiaY	alcohol dehydrogenase [EC:1.1.1.1]
A. chroococcum HN	aromatic compounds degradation	1.17496	1.02969e-05	2.79664e-05	yes	up	K00121	frmA	S-(hydroxymethyl)glutathione dehydrogenase / alcohol dehydrogenase [EC:1.1.1.284 1.1.1.1]
P. aminovorans HPD-2	aromatic compounds degradation	0.627921	0.205769	0.462899	no	up	K00799	gst	glutathione S-transferase [EC:2.5.1.18]
P. aminovorans HPD-2	aromatic compounds degradation	0.644059	0.248823	0.514954	no	up	K00128		aldehyde dehydrogenase (NAD+) [EC:1.2.1.3]
P. aminovorans HPD-2	aromatic compounds degradation	0.010462	0.982083	0.994168	no	up	K00128		aldehyde dehydrogenase (NAD+) [EC:1.2.1.3]
P. aminovorans HPD-2	aromatic compounds degradation	0.401167	0.361589	0.63788	no	up	K00799	gst	glutathione S-transferase [EC:2.5.1.18]
P. aminovorans HPD-2	aromatic compounds degradation	2.16629	8.96e-11	3.2e-09	yes	up	K00148	fdhA	glutathione-independent formaldehyde dehydrogenase [EC:1.2.1.46]
P. aminovorans HPD-2	aromatic compounds degradation	3.10348	1.1e-25	2.45e-23	yes	up	K13953	adhP	alcohol dehydrogenase, propanol-preferring [EC:1.1.1.1]
P. aminovorans HPD-2	aromatic compounds degradation	0.0583122	0.858165	0.943649	no	up	K00799	gst	glutathione S-transferase [EC:2.5.1.18]
P. aminovorans HPD-2	aromatic compounds degradation	0.0840838	0.866396	0.948075	no	up	K01519	rdgB	XTP/dITP diphosphohydrolase [EC:3.6.1.66]
P. aminovorans HPD-2	aromatic compounds degradation	0.605703	0.041838	0.1596	no	up	K00121	frmA	S-(hydroxymethyl)glutathione dehydrogenase / alcohol dehydrogenase [EC:1.1.1.284 1.1.1.1]
P. aminovorans HPD-2	aromatic compounds degradation	0.985459	0.302423	1	no	up	K03186	ubiX	flavin prenyltransferase [EC:2.5.1.129]
P. aminovorans HPD-2	aromatic compounds degradation	0.952131	0.219181	0.479334	no	up	K00799	gst	glutathione S-transferase [EC:2.5.1.18]
P. aminovorans HPD-2	aromatic compounds degradation	0.867004	0.180522	0.429891	no	up	K00799	gst	glutathione S-transferase [EC:2.5.1.18]
P. aminovorans HPD-2	aromatic compounds degradation	0.253099	0.471332	0.73125	no	up	K00799	gst	glutathione S-transferase [EC:2.5.1.18]
P. aminovorans HPD-2	aromatic compounds degradation	0.269579	0.335982	0.613293	no	up	K03782	katG	catalase-peroxidase [EC:1.11.1.21]
P. aminovorans HPD-2	aromatic compounds degradation	0.126582	0.733267	0.885914	no	up	K00451	hmgA	homogentisate 1,2-dioxygenase [EC:1.13.11.5]
P. aminovorans HPD-2	aromatic compounds degradation	0.225544	0.787061	0.911935	no	up	K00626	atoB	acetyl-CoA C-acetyltransferase [EC:2.3.1.9]
P. aminovorans HPD-2	aromatic compounds degradation	0.0511321	0.931531	0.97577	no	up	K00626	atoB	acetyl-CoA C-acetyltransferase [EC:2.3.1.9]
P. aminovorans HPD-2	aromatic compounds degradation	0.966748	0.221394	0.481469	no	up	K00128		aldehyde dehydrogenase (NAD+) [EC:1.2.1.3]
P. aminovorans HPD-2	aromatic compounds degradation	0.381037	0.682944	0.856566	no	up	K10218	ligK	4-hydroxy-4-methyl-2-oxoglutarate aldolase [EC:4.1.3.17]
P. aminovorans HPD-2	aromatic compounds degradation	0.363975	0.556422	0.784757	no	up	K07516	fadN	3-hydroxyacyl-CoA dehydrogenase [EC:1.1.1.35]
P. aminovorans HPD-2	aromatic compounds degradation	0.332684	0.252636	0.519552	no	up	K01520	dut	dUTP pyrophosphatase [EC:3.6.1.23]
P. aminovorans HPD-2	aromatic compounds degradation	0.49596	0.18503	0.435961	no	up	K00626	atoB	acetyl-CoA C-acetyltransferase [EC:2.3.1.9]
P. aminovorans HPD-2	aromatic compounds degradation	0.616593	0.203592	0.459387	no	up	K00626	atoB	acetyl-CoA C-acetyltransferase [EC:2.3.1.9]
P. aminovorans HPD-2	aromatic compounds degradation	0.194805	0.800197	0.915881	no	up	K14048	ureAB	urease subunit gamma/beta [EC:3.5.1.5]
P. aminovorans HPD-2	aromatic compounds degradation	0.542656	0.73017	1	no	up	K01428	ureC	urease subunit alpha [EC:3.5.1.5]
A. chroococcum HN	Cell growth and death	2.77304	1.13839e-31	2.62177e-30	yes	up	K03544	clpX	ATP-dependent Clp protease ATP-binding subunit ClpX
A. chroococcum HN	Cell growth and death	1.19187	1.66224e-05	4.40596e-05	yes	up	K02314	dnaB	replicative DNA helicase [EC:5.6.2.3]
A. chroococcum HN	Cell growth and death	0.848731	0.00187848	0.00379904	no	up	K06985		aspartyl protease family protein
A. chroococcum HN	Cell growth and death	0.102938	0.633657	0.702093	no	up	K02314	dnaB	replicative DNA helicase [EC:5.6.2.3]
A. chroococcum HN	Cell growth and death	0.39651	0.112835	0.16108	no	up	K03588	ftsW	cell division protein FtsW
A. chroococcum HN	Cell growth and death	0.826506	0.00054094	0.00118891	no	up	K02563	murG	UDP-N-acetylglucosamine--N-acetylmuramyl-(pentapeptide) pyrophosphoryl-undecaprenol N-acetylglucosamine transferase [EC:2.4.1.227]
A. chroococcum HN	Cell growth and death	2.08411	1.01701e-17	9.46554e-17	yes	up	K03589	ftsQ	cell division protein FtsQ
A. chroococcum HN	Cell growth and death	1.81338	3.64595e-19	3.69838e-18	yes	up	K03590	ftsA	cell division protein FtsA
A. chroococcum HN	Cell growth and death	1.48594	2.52927e-16	2.04608e-15	yes	up	K03531	ftsZ	cell division protein FtsZ
A. chroococcum HN	Cell growth and death	1.45774	2.17082e-10	1.01967e-09	yes	up	K01428	ureC	urease subunit alpha [EC:3.5.1.5]
A. chroococcum HN	Cell growth and death	1.18878	5.23771e-10	2.34089e-09	yes	up	K01358	clpP	ATP-dependent Clp protease, protease subunit [EC:3.4.21.92]
A. chroococcum HN	Cell growth and death	0.90476	3.74008e-07	1.2085e-06	no	up	K03544	clpX	ATP-dependent Clp protease ATP-binding subunit ClpX
A. chroococcum HN	Cell growth and death	0.520519	0.00438671	0.0083235	no	up	K01338	lon	ATP-dependent Lon protease [EC:3.4.21.53]
A. chroococcum HN	Cell growth and death	0.581441	0.00718314	0.013138	no	up	K02313	dnaA	chromosomal replication initiator protein
A. chroococcum HN	Cell growth and death	1.33374	5.83812e-07	1.83903e-06	yes	up	K02651	flp	pilus assembly protein Flp/PilA
P. aminovorans HPD-2	Cell growth and death	0.0609972	0.836647	0.935265	no	up	K02314	dnaB	replicative DNA helicase [EC:5.6.2.3]
P. aminovorans HPD-2	Cell growth and death	0.553891	0.0673289	0.221869	no	up	K13583	gcrA	GcrA cell cycle regulator
P. aminovorans HPD-2	Cell growth and death	0.0131081	0.968013	0.989661	no	up	K08738		cytochrome c
P. aminovorans HPD-2	Cell growth and death	0.627921	0.205769	0.462899	no	up	K00799	gst	glutathione S-transferase [EC:2.5.1.18]
P. aminovorans HPD-2	Cell growth and death	0.510697	0.119989	0.334345	no	up	K13584	ctrA	two-component system, cell cycle response regulator CtrA
P. aminovorans HPD-2	Cell growth and death	0.514719	0.0453799	0.167857	no	up	K01338	lon	ATP-dependent Lon protease [EC:3.4.21.53]
P. aminovorans HPD-2	Cell growth and death	0.401167	0.361589	0.63788	no	up	K00799	gst	glutathione S-transferase [EC:2.5.1.18]
P. aminovorans HPD-2	Cell growth and death	0.331322	0.440895	0.708127	no	up	K13581	ccrM	modification methylase [EC:2.1.1.72]
P. aminovorans HPD-2	Cell growth and death	0.0925044	0.869904	0.950058	no	up	K05770		translocator protein
P. aminovorans HPD-2	Cell growth and death	0.0583122	0.858165	0.943649	no	up	K00799	gst	glutathione S-transferase [EC:2.5.1.18]
P. aminovorans HPD-2	Cell growth and death	0.952131	0.219181	0.479334	no	up	K00799	gst	glutathione S-transferase [EC:2.5.1.18]
P. aminovorans HPD-2	Cell growth and death	0.867004	0.180522	0.429891	no	up	K00799	gst	glutathione S-transferase [EC:2.5.1.18]
P. aminovorans HPD-2	Cell growth and death	0.253099	0.471332	0.73125	no	up	K00799	gst	glutathione S-transferase [EC:2.5.1.18]
P. aminovorans HPD-2	Cell growth and death	0.914131	0.265985	0.537512	no	up	K01358	clpP	ATP-dependent Clp protease, protease subunit [EC:3.4.21.92]
P. aminovorans HPD-2	Cell growth and death	0.939697	0.151665	0.384986	no	up	K02488	pleD	two-component system, cell cycle response regulator [EC:2.7.7.65]
P. aminovorans HPD-2	Cell growth and death	0.72096	0.165857	0.405429	no	up	K06985		aspartyl protease family protein
P. aminovorans HPD-2	Cell growth and death	0.563389	0.0939414	0.283021	no	up	K13588	chpT	histidine phosphotransferase ChpT
P. aminovorans HPD-2	Cell growth and death	0.880032	0.00756468	0.0448351	no	up	K08738		cytochrome c
P. aminovorans HPD-2	Cell growth and death	0.194805	0.800197	0.915881	no	up	K14048	ureAB	urease subunit gamma/beta [EC:3.5.1.5]
P. aminovorans HPD-2	Cell growth and death	0.542656	0.73017	1	no	up	K01428	ureC	urease subunit alpha [EC:3.5.1.5]
P. aminovorans HPD-2	Cell growth and death	1.23068	0.0361798	0.145609	no	up	K08738		cytochrome c
P. aminovorans HPD-2	Cell growth and death	1.26894	0.0845966	0.261272	no	up	K01679	fumC	fumarate hydratase, class II [EC:4.2.1.2]
P. aminovorans HPD-2	Cell growth and death	1.51498	0.00110581	0.00891431	yes	up	K01338	lon	ATP-dependent Lon protease [EC:3.4.21.53]
P. aminovorans HPD-2	Cell growth and death	0.273877	0.479497	0.739491	no	up	K01338	lon	ATP-dependent Lon protease [EC:3.4.21.53]
P. aminovorans HPD-2	Cell growth and death	0.648406	0.0704525	0.229131	no	up	K01338	lon	ATP-dependent Lon protease [EC:3.4.21.53]
A. chroococcum HN	TCA cycle	0.684278	0.000110697	0.000267068	no	up	K00163	aceE	pyruvate dehydrogenase E1 component [EC:1.2.4.1]
A. chroococcum HN	TCA cycle	0.762951	0.00579082	0.010766	no	up	K00116	mqo	malate dehydrogenase (quinone) [EC:1.1.5.4]
A. chroococcum HN	TCA cycle	3.84509	3.708e-10	1.69241e-09	yes	up	K18118	aarC	succinyl-CoA:acetate CoA-transferase [EC:2.8.3.18]
A. chroococcum HN	TCA cycle	0.808176	9.74652e-06	2.658e-05	no	up	K00031	icd	isocitrate dehydrogenase [EC:1.1.1.42]
A. chroococcum HN	TCA cycle	3.17042	4.4126e-31	9.57619e-30	yes	up	K01647	gltA	citrate synthase [EC:2.3.3.1]
A. chroococcum HN	TCA cycle	1.82107	5.70676e-12	3.12246e-11	yes	up	K00241	sdhC	succinate dehydrogenase cytochrome b subunit
A. chroococcum HN	TCA cycle	0.956657	0.000325196	0.000738025	no	up	K00242	sdhD	succinate dehydrogenase membrane anchor subunit
A. chroococcum HN	TCA cycle	1.30286	3.21504e-11	1.62516e-10	yes	up	K00239	sdhA	succinate dehydrogenase flavoprotein subunit [EC:1.3.5.1]
A. chroococcum HN	TCA cycle	2.41188	3.50142e-40	1.50528e-38	yes	up	K00240	sdhB	succinate dehydrogenase iron-sulfur subunit [EC:1.3.5.1]
A. chroococcum HN	TCA cycle	1.18383	3.03563e-10	1.40542e-09	yes	up	K00164	sucA	2-oxoglutarate dehydrogenase E1 component [EC:1.2.4.2]
A. chroococcum HN	TCA cycle	1.49492	2.78098e-12	1.56721e-11	yes	up	K00658	sucB	2-oxoglutarate dehydrogenase E2 component (dihydrolipoamide succinyltransferase) [EC:2.3.1.61]
A. chroococcum HN	TCA cycle	0.452184	0.0471539	0.0734482	no	up	K00382	lpd	dihydrolipoamide dehydrogenase [EC:1.8.1.4]
A. chroococcum HN	TCA cycle	1.30577	4.44009e-12	2.4562e-11	yes	up	K01903	sucC	succinyl-CoA synthetase beta subunit [EC:6.2.1.5]
A. chroococcum HN	TCA cycle	0.220711	0.283842	0.358588	no	up	K01902	sucD	succinyl-CoA synthetase alpha subunit [EC:6.2.1.5]
A. chroococcum HN	TCA cycle	1.97496	1.1409e-26	1.88646e-25	yes	up	K00116	mqo	malate dehydrogenase (quinone) [EC:1.1.5.4]
A. chroococcum HN	TCA cycle	2.77749	1.02808e-41	4.88502e-40	yes	up	K01682	acnB	aconitate hydratase 2 / 2-methylisocitrate dehydratase [EC:4.2.1.3 4.2.1.99]
A. chroococcum HN	TCA cycle	2.24218	4.43436e-11	2.21424e-10	yes	up	K18118	aarC	succinyl-CoA:acetate CoA-transferase [EC:2.8.3.18]
A. chroococcum HN	TCA cycle	1.27028	1.33349e-10	6.35627e-10	yes	up	K01676	fumA	fumarate hydratase, class I [EC:4.2.1.2]
P. aminovorans HPD-2	TCA cycle	1.49054	1.45e-06	2.64e-05	yes	up	K00161	pdhA	pyruvate dehydrogenase E1 component alpha subunit [EC:1.2.4.1]
P. aminovorans HPD-2	TCA cycle	1.44085	3.94e-07	8.1e-06	yes	up	K00162	pdhB	pyruvate dehydrogenase E1 component beta subunit [EC:1.2.4.1]
P. aminovorans HPD-2	TCA cycle	0.652217	0.0426445	0.161367	no	up	K00627	aceF	pyruvate dehydrogenase E2 component (dihydrolipoamide acetyltransferase) [EC:2.3.1.12]
P. aminovorans HPD-2	TCA cycle	0.231653	0.430648	0.701192	no	up	K00382	lpd	dihydrolipoamide dehydrogenase [EC:1.8.1.4]
P. aminovorans HPD-2	TCA cycle	1.4519	0.303789	1	no	up	K00247	frdD	succinate dehydrogenase subunit D
P. aminovorans HPD-2	TCA cycle	1.26612	0.00907395	0.051627	no	up	K00382	lpd	dihydrolipoamide dehydrogenase [EC:1.8.1.4]
P. aminovorans HPD-2	TCA cycle	1.26894	0.0845966	0.261272	no	up	K01679	fumC	fumarate hydratase, class II [EC:4.2.1.2]
P. aminovorans HPD-2	TCA cycle	0.853283	0.193972	0.445113	no	up	K01902	sucD	succinyl-CoA synthetase alpha subunit [EC:6.2.1.5]

## Sheet: Table 6
Table 6 Amino acid metabolism related upregulated gene expression of A. chroococcum HN and P. aminovorans HPD-2 in co-culture
Strain	fc	log2fc	pvalue	padjust	significant	regulate	KO_id	gene_name	description
A. chroococcum HN	1.2871	0.364123	0.133641	0.18723	no	up	K01523	hisE	phosphoribosyl-ATP pyrophosphohydrolase [EC:3.6.1.31]
A. chroococcum HN	3.74547	1.90515	1.22083e-18	1.20587e-17	yes	up	K01496	hisI	phosphoribosyl-AMP cyclohydrolase [EC:3.5.4.19]
A. chroococcum HN	1.99703	0.997858	3.14433e-07	1.02777e-06	no	up	K00891	aroK	shikimate kinase [EC:2.7.1.71]
A. chroococcum HN	1.18845	0.249076	0.185682	0.249158	no	up	K00265	gltB	glutamate synthase (NADPH) large chain [EC:1.4.1.13]
A. chroococcum HN	2.47822	1.3093	4.17829e-10	1.90129e-09	yes	up	K00266	gltD	glutamate synthase (NADPH) small chain [EC:1.4.1.13]
A. chroococcum HN	1.51882	0.602955	0.0063988	0.0118281	no	up	K00826	ilvE	branched-chain amino acid aminotransferase [EC:2.6.1.42]
A. chroococcum HN	1.24253	0.313278	0.312234	0.388378	no	up	K05714	mhpC	2-hydroxy-6-oxonona-2,4-dienedioate hydrolase [EC:3.7.1.14]
A. chroococcum HN	4.70819	2.23517	2.51516e-16	2.03831e-15	yes	up	K14260	alaA	alanine-synthesizing transaminase [EC:2.6.1.66 2.6.1.2]
A. chroococcum HN	1.3102	0.389786	0.118147	0.16808	no	up	K02500	hisF	imidazole glycerol-phosphate synthase subunit HisF [EC:4.3.2.10]
A. chroococcum HN	1.54462	0.627257	0.00321854	0.00624344	no	up	K01814	hisA	phosphoribosylformimino-5-aminoimidazole carboxamide ribotide isomerase [EC:5.3.1.16]
A. chroococcum HN	1.33691	0.418906	0.0813176	0.119984	no	up	K02501	hisH	imidazole glycerol-phosphate synthase subunit HisH [EC:4.3.2.10]
A. chroococcum HN	1.35477	0.438046	0.0915548	0.133814	no	up	K01693	hisB	imidazoleglycerol-phosphate dehydratase [EC:4.2.1.19]
A. chroococcum HN	3.6151	1.85403	8.73073e-13	5.20615e-12	yes	up	K01755	argH	argininosuccinate lyase [EC:4.3.2.1]
A. chroococcum HN	1.88575	0.915141	4.09115e-06	1.1617e-05	no	up	K00285	dadA	D-amino-acid dehydrogenase [EC:1.4.5.1]
A. chroococcum HN	1.33805	0.42013	0.0376714	0.0599607	no	up	K00840	astC	succinylornithine aminotransferase [EC:2.6.1.81]
A. chroococcum HN	1.411	0.496713	0.0395649	0.0627313	no	up	K00673	astA	arginine N-succinyltransferase [EC:2.3.1.109]
A. chroococcum HN	2.2165	1.14828	2.47239e-07	8.17012e-07	yes	up	K00673	astA	arginine N-succinyltransferase [EC:2.3.1.109]
A. chroococcum HN	5.83587	2.54495	1.58208e-21	1.93014e-20	yes	up	K00928	lysC	aspartate kinase [EC:2.7.2.4]
A. chroococcum HN	1.8127	0.858143	0.000669982	0.0014519	no	up	K00133	asd	aspartate-semialdehyde dehydrogenase [EC:1.2.1.11]
A. chroococcum HN	2.28277	1.19079	2.26905e-07	7.54234e-07	yes	up	K01817	trpF	phosphoribosylanthranilate isomerase [EC:5.3.1.24]
A. chroococcum HN	2.74942	1.45913	3.2444e-09	1.33746e-08	yes	up	K00764	purF	amidophosphoribosyltransferase [EC:2.4.2.14]
A. chroococcum HN	1.81434	0.859444	1.0318e-05	2.8007e-05	no	up	K10764	metZ	O-succinylhomoserine sulfhydrylase [EC:2.5.1.-]
A. chroococcum HN	1.86922	0.902438	0.000397203	0.000891141	no	up	K01756	purB	adenylosuccinate lyase [EC:4.3.2.2]
A. chroococcum HN	2.37806	1.24979	9.87774e-07	3.00864e-06	yes	up	K00281	gcvP	glycine dehydrogenase [EC:1.4.4.2]
A. chroococcum HN	4.2205	2.07741	2.24587e-22	2.83181e-21	yes	up	K17103	pssA	CDP-diacylglycerol---serine O-phosphatidyltransferase [EC:2.7.8.8]
A. chroococcum HN	3.50106	1.80779	2.98827e-15	2.2041e-14	yes	up	K00053	ilvC	ketol-acid reductoisomerase [EC:1.1.1.86]
A. chroococcum HN	3.96503	1.98733	3.19966e-14	2.15893e-13	yes	up	K01653	ilvH	acetolactate synthase I/III small subunit [EC:2.2.1.6]
A. chroococcum HN	2.28388	1.19149	9.67323e-07	2.95633e-06	yes	up	K01652	ilvB	acetolactate synthase I/II/III large subunit [EC:2.2.1.6]
A. chroococcum HN	3.159	1.65947	1.61361e-17	1.48046e-16	yes	up	K01955	carB	carbamoyl-phosphate synthase large subunit [EC:6.3.5.5]
A. chroococcum HN	2.6544	1.40838	3.20511e-10	1.47933e-09	yes	up	K01956	carA	carbamoyl-phosphate synthase small subunit [EC:6.3.5.5]
A. chroococcum HN	3.95661	1.98426	1.68693e-21	2.05251e-20	yes	up	K00831	serC	phosphoserine aminotransferase [EC:2.6.1.52]
A. chroococcum HN	5.54559	2.47134	1.00441e-30	2.14878e-29	yes	up	K14170	pheA	chorismate mutase / prephenate dehydratase [EC:5.4.99.5 4.2.1.51]
A. chroococcum HN	5.3513	2.41989	2.21132e-24	3.24087e-23	yes	up	K00817	hisC	histidinol-phosphate aminotransferase [EC:2.6.1.9]
A. chroococcum HN	1.08957	0.123754	0.543035	0.618381	no	up	K01584	adiA	arginine decarboxylase [EC:4.1.1.19]
A. chroococcum HN	1.63565	0.709868	0.000151343	0.000358615	no	up	K00548	metH	5-methyltetrahydrofolate--homocysteine methyltransferase [EC:2.1.1.13]
A. chroococcum HN	20.9438	4.38845	5.55663e-72	1.45988e-69	yes	up	K00640	cysE	serine O-acetyltransferase [EC:2.3.1.30]
A. chroococcum HN	1.022	0.0313897	0.868056	0.893597	no	up	K01754	ilvA	threonine dehydratase [EC:4.3.1.19]
A. chroococcum HN	7.72127	2.94884	1.11958e-19	1.18633e-18	yes	up	K01649	leuA	2-isopropylmalate synthase [EC:2.3.3.13]
A. chroococcum HN	3.02345	1.59619	1.67887e-07	5.68949e-07	yes	up	K13566	yafV	omega-amidase [EC:3.5.1.3]
A. chroococcum HN	4.33608	2.11639	6.87447e-14	4.50382e-13	yes	up	K09880	mtnC	enolase-phosphatase E1 [EC:3.1.3.77]
A. chroococcum HN	3.86247	1.94952	7.01531e-12	3.78793e-11	yes	up	K08967	mtnD	1,2-dihydroxy-3-keto-5-methylthiopentene dioxygenase [EC:1.13.11.53 1.13.11.54]
A. chroococcum HN	2.92528	1.54857	9.42173e-10	4.11312e-09	yes	up	K08964	mtnB	methylthioribulose-1-phosphate dehydratase [EC:4.2.1.109]
A. chroococcum HN	2.19667	1.13532	7.3165e-07	2.273e-06	yes	up	K01041	gcdG	glutaryl-CoA transferase [EC:2.8.3.-]
A. chroococcum HN	2.40479	1.26591	0.000185243	0.000433482	yes	up	K00821	argD	acetylornithine/N-succinyldiaminopimelate aminotransferase [EC:2.6.1.11 2.6.1.17]
A. chroococcum HN	25.1988	4.65528	2.07723e-75	6.25108e-73	yes	up	K13954	yiaY	alcohol dehydrogenase [EC:1.1.1.1]
A. chroococcum HN	2.08842	1.06241	8.34879e-08	2.93052e-07	yes	up	K01939	purA	adenylosuccinate synthase [EC:6.3.4.4]
A. chroococcum HN	1.15865	0.21245	0.345047	0.421185	no	up	K02502	hisZ	ATP phosphoribosyltransferase regulatory subunit
A. chroococcum HN	1.46519	0.55109	0.0550581	0.0844486	no	up	K03786	aroQ	3-dehydroquinate dehydratase II [EC:4.2.1.10]
A. chroococcum HN	2.53024	1.33928	8.02972e-10	3.53621e-09	yes	up	K00789	metK	S-adenosylmethionine synthetase [EC:2.5.1.6]
A. chroococcum HN	8.13243	3.02369	3.50806e-20	3.87174e-19	yes	up	K00611	argF	ornithine carbamoyltransferase [EC:2.1.3.3]
A. chroococcum HN	3.54084	1.82409	6.56038e-13	3.94322e-12	yes	up	K01940	argG	argininosuccinate synthase [EC:6.3.4.5]
A. chroococcum HN	3.96124	1.98595	8.75019e-10	3.84225e-09	yes	up	K01581	speC	ornithine decarboxylase [EC:4.1.1.17]
A. chroococcum HN	3.63494	1.86193	2.07616e-13	1.29803e-12	yes	up	K00765	hisG	ATP phosphoribosyltransferase [EC:2.4.2.17]
A. chroococcum HN	1.19384	0.255606	0.302979	0.378535	no	up	K00013	hisD	histidinol dehydrogenase [EC:1.1.1.23]
A. chroococcum HN	3.22434	1.689	8.93732e-13	5.31529e-12	yes	up	K00817	hisC	histidinol-phosphate aminotransferase [EC:2.6.1.9]
A. chroococcum HN	1.15929	0.213244	0.313899	0.389644	no	up	K01929	murF	UDP-N-acetylmuramoyl-tripeptide--D-alanyl-D-alanine ligase [EC:6.3.2.10]
A. chroococcum HN	2.46763	1.30312	1.12601e-09	4.8686e-09	yes	up	K00620	argJ	glutamate N-acetyltransferase / amino-acid N-acetyltransferase [EC:2.3.1.35 2.3.1.1]
A. chroococcum HN	8.28243	3.05005	1.29565e-27	2.24945e-26	yes	up	K01915	glnA	glutamine synthetase [EC:6.3.1.2]
A. chroococcum HN	1.28056	0.356772	0.261669	0.33406	no	up	K01825	fadB	3-hydroxyacyl-CoA dehydrogenase / enoyl-CoA hydratase / 3-hydroxybutyryl-CoA epimerase / enoyl-CoA isomerase [EC:1.1.1.35 4.2.1.17 5.1.2.3 5.3.3.8]
A. chroococcum HN	1.15504	0.207937	0.347356	0.423545	no	up	K00930	argB	acetylglutamate kinase [EC:2.7.2.8]
A. chroococcum HN	3.09243	1.62874	2.41459e-08	8.98555e-08	yes	up	K00641	metX	homoserine O-acetyltransferase/O-succinyltransferase [EC:2.3.1.31 2.3.1.46]
A. chroococcum HN	3.58301	1.84117	2.2622e-11	1.15777e-10	yes	up	K01920	gshB	glutathione synthase [EC:6.3.2.3]
A. chroococcum HN	2.74678	1.45774	2.17082e-10	1.01967e-09	yes	up	K01428	ureC	urease subunit alpha [EC:3.5.1.5]
A. chroococcum HN	1.69423	0.760631	0.135041	0.188899	no	up	K01429	ureB	urease subunit beta [EC:3.5.1.5]
A. chroococcum HN	3.41339	1.7712	0.000187268	0.000437994	yes	up	K01430	ureA	urease subunit gamma [EC:3.5.1.5]
A. chroococcum HN	2.55026	1.35064	7.21722e-07	2.2468e-06	yes	up	K01611	speD	S-adenosylmethionine decarboxylase [EC:4.1.1.50]
A. chroococcum HN	1.1333	0.180534	0.615128	0.684656	no	up	K03786	aroQ	3-dehydroquinate dehydratase II [EC:4.2.1.10]
A. chroococcum HN	7.6619	2.9377	9.67507e-33	2.46742e-31	yes	up	K14267	dapC	N-succinyldiaminopimelate aminotransferase [EC:2.6.1.17]
A. chroococcum HN	2.50581	1.32528	3.26041e-09	1.34284e-08	yes	up	K00003	hom	homoserine dehydrogenase [EC:1.1.1.3]
A. chroococcum HN	1.23192	0.300907	0.270656	0.343958	no	up	K03782	katG	catalase-peroxidase [EC:1.11.1.21]
A. chroococcum HN	1.22483	0.292585	0.293816	0.368617	no	up	K00278	nadB	L-aspartate oxidase [EC:1.4.3.16]
A. chroococcum HN	2.84592	1.5089	1.04966e-10	5.05134e-10	yes	up	K01696	trpB	tryptophan synthase beta chain [EC:4.2.1.20]
A. chroococcum HN	2.9914	1.58082	1.0059e-11	5.34819e-11	yes	up	K01695	trpA	tryptophan synthase alpha chain [EC:4.2.1.20]
A. chroococcum HN	1.06625	0.0925463	0.791152	0.833556	no	up	K01825	fadB	3-hydroxyacyl-CoA dehydrogenase / enoyl-CoA hydratase / 3-hydroxybutyryl-CoA epimerase / enoyl-CoA isomerase [EC:1.1.1.35 4.2.1.17 5.1.2.3 5.3.3.8]
A. chroococcum HN	3.67586	1.87808	1.6479e-17	1.5058e-16	yes	up	K00558	dcm	DNA (cytosine-5)-methyltransferase 1 [EC:2.1.1.37]
A. chroococcum HN	1.73683	0.796456	0.00454205	0.00859297	no	up	K00832	tyrB	aromatic-amino-acid transaminase [EC:2.6.1.57]
A. chroococcum HN	1.19262	0.254136	0.182885	0.245844	no	up	K01953	asnB	asparagine synthase (glutamine-hydrolysing) [EC:6.3.5.4]
A. chroococcum HN	1.82761	0.869958	0.000190446	0.000444735	no	up	K01714	dapA	4-hydroxy-tetrahydrodipicolinate synthase [EC:4.3.3.7]
A. chroococcum HN	1.47905	0.564676	0.00966837	0.0172912	no	up	K00140	mmsA	malonate-semialdehyde dehydrogenase (acetylating) / methylmalonate-semialdehyde dehydrogenase [EC:1.2.1.18 1.2.1.27]
A. chroococcum HN	4.80714	2.26518	1.59179e-19	1.65586e-18	yes	up	K01626	aroF	3-deoxy-7-phosphoheptulonate synthase [EC:2.5.1.54]
P. aminovorans HPD-2	2.10164	1.07151	0.17696	1	no	up	K21832	gbcB	glycine betaine monooxygenase B [EC:1.14.13.251]
P. aminovorans HPD-2	6.71194	2.74673	8.72e-10	2.77e-08	yes	up	K00020	mmsB	3-hydroxyisobutyrate dehydrogenase [EC:1.1.1.31]
P. aminovorans HPD-2	2.62638	1.39308	1.21e-05	0.000175015	yes	up	K00140	mmsA	malonate-semialdehyde dehydrogenase (acetylating) / methylmalonate-semialdehyde dehydrogenase [EC:1.2.1.18 1.2.1.27]
P. aminovorans HPD-2	1.35434	0.43759	0.391147	0.664914	no	up	K00278	nadB	L-aspartate oxidase [EC:1.4.3.16]
P. aminovorans HPD-2	1.00584	0.0083978	0.985388	0.994452	no	up	K01620	ltaE	threonine aldolase [EC:4.1.2.48]
P. aminovorans HPD-2	1.12851	0.174423	0.616198	0.825378	no	up	K00003	hom	homoserine dehydrogenase [EC:1.1.1.3]
P. aminovorans HPD-2	2.28546	1.19248	0.000680129	0.00588926	yes	up	K00253	ivd	isovaleryl-CoA dehydrogenase [EC:1.3.8.4]
P. aminovorans HPD-2	1.39362	0.478834	0.535272	0.771515	no	up	K01640	hmgL	hydroxymethylglutaryl-CoA lyase [EC:4.1.3.4]
P. aminovorans HPD-2	1.03863	0.0546883	0.909778	0.969473	no	up	K01736	aroC	chorismate synthase [EC:4.2.3.5]
P. aminovorans HPD-2	1.09264	0.127816	0.803235	0.915881	no	up	K01735	aroB	3-dehydroquinate synthase [EC:4.2.3.4]
P. aminovorans HPD-2	1.07809	0.108482	0.717972	0.876925	no	up	K01696	trpB	tryptophan synthase beta chain [EC:4.2.1.20]
P. aminovorans HPD-2	1.20739	0.271889	0.611997	0.82354	no	up	K01817	trpF	phosphoribosylanthranilate isomerase [EC:5.3.1.24]
P. aminovorans HPD-2	1.04808	0.0677496	0.852923	0.941775	no	up	K09471	puuB	gamma-glutamylputrescine oxidase [EC:1.4.3.-]
P. aminovorans HPD-2	1.00756	0.0108724	0.981485	0.994168	no	up	K00220	tyrC	cyclohexadieny/prephenate dehydrogenase [EC:1.3.1.43 1.3.1.12]
P. aminovorans HPD-2	13.037	3.70454	3.84e-25	8.08e-23	yes	up	K00053	ilvC	ketol-acid reductoisomerase [EC:1.1.1.86]
P. aminovorans HPD-2	1.79974	0.84779	0.0642987	0.214935	no	up	K01439	dapE	succinyl-diaminopimelate desuccinylase [EC:3.5.1.18]
P. aminovorans HPD-2	1.59772	0.676018	0.142315	0.370883	no	up	K00766	trpD	anthranilate phosphoribosyltransferase [EC:2.4.2.18]
P. aminovorans HPD-2	1.43883	0.524899	0.143254	0.372046	no	up	K01609	trpC	indole-3-glycerol phosphate synthase [EC:4.1.1.48]
P. aminovorans HPD-2	1.16084	0.215163	0.456811	0.721897	no	up	K10764	metZ	O-succinylhomoserine sulfhydrylase [EC:2.5.1.-]
P. aminovorans HPD-2	1.69075	0.757662	0.00946028	0.0530336	no	up	K00640	cysE	serine O-acetyltransferase [EC:2.3.1.30]
P. aminovorans HPD-2	1.58462	0.664134	0.0982502	0.29297	no	up	K01752	sdaA	L-serine dehydratase [EC:4.3.1.17]
P. aminovorans HPD-2	1.73034	0.791053	0.00795881	0.0466917	no	up	K01259	pip	proline iminopeptidase [EC:3.4.11.5]
P. aminovorans HPD-2	1.03536	0.0501281	0.867347	0.948567	no	up	K00826	ilvE	branched-chain amino acid aminotransferase [EC:2.6.1.42]
P. aminovorans HPD-2	1.03002	0.0426793	0.940191	0.978999	no	up	K01556	kynU	kynureninase [EC:3.7.1.3]
P. aminovorans HPD-2	1.67878	0.747417	0.121301	0.336266	no	up	K16165	nagK	fumarylpyruvate hydrolase [EC:3.7.1.20]
P. aminovorans HPD-2	1.21774	0.2842	0.659102	0.846745	no	up	K00215	dapB	4-hydroxy-tetrahydrodipicolinate reductase [EC:1.17.1.8]
P. aminovorans HPD-2	1.72412	0.785856	0.0570129	0.198675	no	up	K00014	aroE	shikimate dehydrogenase [EC:1.1.1.25]
P. aminovorans HPD-2	1.02191	0.0312645	0.949876	0.982437	no	up	K03786	aroQ	3-dehydroquinate dehydratase II [EC:4.2.1.10]
P. aminovorans HPD-2	1.1492	0.200626	0.619095	0.826917	no	up	K00817	hisC	histidinol-phosphate aminotransferase [EC:2.6.1.9]
P. aminovorans HPD-2	1.06695	0.0934927	0.757534	0.898331	no	up	K00832	tyrB	aromatic-amino-acid transaminase [EC:2.6.1.57]
P. aminovorans HPD-2	1.15315	0.205585	0.510448	0.759613	no	up	K00823	puuE	4-aminobutyrate aminotransferase [EC:2.6.1.19]
P. aminovorans HPD-2	1.11445	0.156329	0.561635	0.787121	no	up	K00266	gltD	glutamate synthase (NADPH) small chain [EC:1.4.1.13]
P. aminovorans HPD-2	1.36255	0.446314	0.242298	0.507954	no	up	K01754	ilvA	threonine dehydratase [EC:4.3.1.19]
P. aminovorans HPD-2	1.13939	0.188268	0.580334	0.79883	no	up	K00303	soxB	sarcosine oxidase, subunit beta [EC:1.5.3.24 1.5.3.1]
P. aminovorans HPD-2	1.47067	0.556476	0.326212	0.603612	no	up	K00304	soxD	sarcosine oxidase, subunit delta [EC:1.5.3.24 1.5.3.1]
P. aminovorans HPD-2	1.34005	0.422284	0.229851	0.491388	no	up	K00302	soxA	sarcosine oxidase, subunit alpha [EC:1.5.3.24 1.5.3.1]
P. aminovorans HPD-2	1.73555	0.795389	0.488029	1	no	up	K00305	soxG	sarcosine oxidase, subunit gamma [EC:1.5.3.24 1.5.3.1]
P. aminovorans HPD-2	1.2241	0.291726	0.398163	0.670192	no	up	K01714	dapA	4-hydroxy-tetrahydrodipicolinate synthase [EC:4.3.3.7]
P. aminovorans HPD-2	1.14022	0.189308	0.751446	0.895956	no	up	K05603	hutF	formimidoylglutamate deiminase [EC:3.5.3.13]
P. aminovorans HPD-2	1.1879	0.248418	0.592714	0.807918	no	up	K01468	hutI	imidazolonepropionase [EC:3.5.2.7]
P. aminovorans HPD-2	1.1447	0.194974	0.761416	0.89928	no	up	K01458	hutG	N-formylglutamate deformylase [EC:3.5.1.68]
P. aminovorans HPD-2	1.13302	0.180175	0.614224	0.824428	no	up	K01712	hutU	urocanate hydratase [EC:4.2.1.49]
P. aminovorans HPD-2	1.34571	0.428366	0.51504	0.761514	no	up	K00640	cysE	serine O-acetyltransferase [EC:2.3.1.30]
P. aminovorans HPD-2	1.08078	0.112067	0.847244	0.938347	no	up	K01843	kamA	lysine 2,3-aminomutase [EC:5.4.3.2]
P. aminovorans HPD-2	2.77768	1.47388	0.000158463	0.00167493	yes	up	K18661	matB	malonyl-CoA/methylmalonyl-CoA synthetase [EC:6.2.1.76 6.2.1.-]
P. aminovorans HPD-2	1.0917	0.126582	0.733267	0.885914	no	up	K00451	hmgA	homogentisate 1,2-dioxygenase [EC:1.13.11.5]
P. aminovorans HPD-2	1.91712	0.93894	0.328205	1	no	up	K01438	argE	acetylornithine deacetylase [EC:3.5.1.16]
P. aminovorans HPD-2	1.66578	0.736197	0.282307	0.558206	no	up	K12256	spuC	putrescine---pyruvate transaminase [EC:2.6.1.113]
P. aminovorans HPD-2	1.65544	0.727217	0.2333	0.495403	no	up	K01473	hyuA	N-methylhydantoinase A [EC:3.5.2.14]
P. aminovorans HPD-2	1.83741	0.877675	0.0868748	0.266397	no	up	K01474	hyuB	N-methylhydantoinase B [EC:3.5.2.14]
P. aminovorans HPD-2	1.22209	0.28935	0.643751	0.838827	no	up	K00135	gabD	succinate-semialdehyde dehydrogenase / glutarate-semialdehyde dehydrogenase [EC:1.2.1.16 1.2.1.79 1.2.1.20]
P. aminovorans HPD-2	1.05381	0.0756125	0.920596	0.974689	no	up	K01480	speB	agmatinase [EC:3.5.3.11]
P. aminovorans HPD-2	1.18648	0.246692	0.603048	0.816142	no	up	K00285	dadA	D-amino-acid dehydrogenase [EC:1.4.5.1]
P. aminovorans HPD-2	1.37304	0.457373	0.433348	0.702347	no	up	K01473	hyuA	N-methylhydantoinase A [EC:3.5.2.14]
P. aminovorans HPD-2	1.00663	0.00953342	0.983773	0.994452	no	up	K01474	hyuB	N-methylhydantoinase B [EC:3.5.2.14]
P. aminovorans HPD-2	1.70477	0.769581	0.280833	0.556373	no	up	K02510	hpaI	4-hydroxy-2-oxoheptanedioate aldolase [EC:4.1.2.52]
P. aminovorans HPD-2	1.32051	0.401094	0.554511	0.783724	no	up	K00135	gabD	succinate-semialdehyde dehydrogenase / glutarate-semialdehyde dehydrogenase [EC:1.2.1.16 1.2.1.79 1.2.1.20]
P. aminovorans HPD-2	1.59909	0.677249	0.163382	0.401974	no	up	K00135	gabD	succinate-semialdehyde dehydrogenase / glutarate-semialdehyde dehydrogenase [EC:1.2.1.16 1.2.1.79 1.2.1.20]
P. aminovorans HPD-2	1.51561	0.599895	0.213234	0.472965	no	up	K00468	davB	lysine 2-monooxygenase [EC:1.13.12.2]
P. aminovorans HPD-2	1.15897	0.212839	0.772328	0.903677	no	up	K01523	hisE	phosphoribosyl-ATP pyrophosphohydrolase [EC:3.6.1.31]
P. aminovorans HPD-2	1.36967	0.453827	0.119232	0.333463	no	up	K01919	gshA	glutamate--cysteine ligase [EC:6.3.2.2]
P. aminovorans HPD-2	1.18079	0.239751	0.672929	0.853339	no	up	K01439	dapE	succinyl-diaminopimelate desuccinylase [EC:3.5.1.18]
P. aminovorans HPD-2	1.88142	0.911819	0.0209775	0.0964507	no	up	K00147	proA	glutamate-5-semialdehyde dehydrogenase [EC:1.2.1.41]
P. aminovorans HPD-2	1.10695	0.146589	0.757597	0.898331	no	up	K00013	hisD	histidinol dehydrogenase [EC:1.1.1.23]
P. aminovorans HPD-2	1.15366	0.206212	0.704552	0.869829	no	up	K00765	hisG	ATP phosphoribosyltransferase [EC:2.4.2.17]
P. aminovorans HPD-2	1.83322	0.874381	0.0141736	0.0728706	no	up	K09699	bkdB	2-oxoisovalerate dehydrogenase E2 component (dihydrolipoyl transacylase) [EC:2.3.1.168]
P. aminovorans HPD-2	1.93109	0.949418	0.0161743	0.0799	no	up	K00167	bkdA2	2-oxoisovalerate dehydrogenase E1 component beta subunit [EC:1.2.4.4]
P. aminovorans HPD-2	1.66154	0.732518	0.0128077	0.0680678	no	up	K00166	bkdA1	2-oxoisovalerate dehydrogenase E1 component alpha subunit [EC:1.2.4.4]
P. aminovorans HPD-2	2.4813	1.31109	0.0210886	0.0968438	no	up	K02614	paaI	acyl-CoA thioesterase [EC:3.1.2.-]
P. aminovorans HPD-2	1.22403	0.291635	0.759417	1	no	up	K15866	paaG	2-(1,2-epoxy-1,2-dihydrophenyl)acetyl-CoA isomerase [EC:5.3.3.18]
P. aminovorans HPD-2	1.6067	0.684104	0.367525	0.643254	no	up	K01476	rocF	arginase [EC:3.5.3.1]
P. aminovorans HPD-2	1.41962	0.505501	0.108579	0.311733	no	up	K02609	paaA	ring-1,2-phenylacetyl-CoA epoxidase subunit PaaA [EC:1.14.13.149]
P. aminovorans HPD-2	1.74561	0.803733	0.0332663	0.136529	no	up	K02611	paaC	ring-1,2-phenylacetyl-CoA epoxidase subunit PaaC [EC:1.14.13.149]
P. aminovorans HPD-2	1.7075	0.771888	0.0827906	0.256786	no	up	K02613	paaE	ring-1,2-phenylacetyl-CoA epoxidase subunit PaaE
P. aminovorans HPD-2	1.33364	0.415372	0.198069	0.450687	no	up	K02618	paaZ	oxepin-CoA hydrolase / 3-oxo-5,6-dehydrosuberyl-CoA semialdehyde dehydrogenase [EC:3.3.2.12 1.2.1.91]
P. aminovorans HPD-2	1.75662	0.812798	0.228548	0.490263	no	up	K00302	soxA	sarcosine oxidase, subunit alpha [EC:1.5.3.24 1.5.3.1]

## Sheet: Table 7
Table 7 Membrane transport related upregulated gene expression of A. chroococcum HN and P. aminovorans HPD-2 in co-culture
Strain	fc	log2fc	pvalue	padjust	significant	regulate	KO_id	gene_name	description
A. chroococcum HN	1.05743	0.0805623	0.673671	0.737379	no	up	K11085	msbA	ATP-binding cassette, subfamily B, bacterial MsbA [EC:7.5.2.6]
A. chroococcum HN	2.13485	1.09414	9.2045e-07	2.82455e-06	yes	up	K11720	lptG	lipopolysaccharide export system permease protein
A. chroococcum HN	1.8604	0.895616	7.71766e-05	0.000189644	no	up	K07091	lptF	lipopolysaccharide export system permease protein
A. chroococcum HN	1.82892	0.870992	0.000838654	0.00179162	no	up	K09808	lolC_E	lipoprotein-releasing system permease protein
A. chroococcum HN	1.90486	0.929682	0.00233328	0.00463983	no	up	K09810	lolD	lipoprotein-releasing system ATP-binding protein [EC:7.6.2.-]
A. chroococcum HN	1.52011	0.604172	0.0140371	0.0243237	no	up	K09808	lolC_E	lipoprotein-releasing system permease protein
A. chroococcum HN	2.22312	1.15259	3.15903e-07	1.03108e-06	yes	up	K02012	afuA	iron(III) transport system substrate-binding protein
A. chroococcum HN	1.31151	0.39123	0.128182	0.180141	no	up	K09811	ftsX	cell division transport system permease protein
A. chroococcum HN	1.59458	0.673174	0.00109526	0.00229527	no	up	K10439	rbsB	ribose transport system substrate-binding protein
A. chroococcum HN	1.45891	0.544891	0.0414407	0.0653383	no	up	K02040	pstS	phosphate transport system substrate-binding protein
A. chroococcum HN	1.09963	0.137023	0.65586	0.72191	no	up	K01995	livG	branched-chain amino acid transport system ATP-binding protein
A. chroococcum HN	7.62212	2.93019	2.33792e-20	2.61222e-19	yes	up	K12536	hasD	ATP-binding cassette, subfamily C, type I secretion system permease/ATPase
A. chroococcum HN	2.39503	1.26004	5.91538e-06	1.6544e-05	yes	up	K02045	cysA	sulfate/thiosulfate transport system ATP-binding protein [EC:7.3.2.3]
A. chroococcum HN	3.53716	1.82259	1.77445e-09	7.54936e-09	yes	up	K02047	cysW	sulfate/thiosulfate transport system permease protein
A. chroococcum HN	1.57757	0.657706	0.0379054	0.0603119	no	up	K02046	cysU	sulfate/thiosulfate transport system permease protein
A. chroococcum HN	1.94919	0.962877	0.000110377	0.00026644	no	up	K23163	sbp	sulfate/thiosulfate transport system substrate-binding protein
A. chroococcum HN	1.21266	0.278172	0.671332	0.736068	no	up	K15553	ssuA	sulfonate transport system substrate-binding protein
A. chroococcum HN	1.2957	0.373728	0.47291	0.54976	no	up	K15555	ssuB	sulfonate transport system ATP-binding protein [EC:7.6.2.14]
A. chroococcum HN	1.01908	0.0272703	0.952578	0.959807	no	up	K02042	phnE	phosphonate transport system permease protein
A. chroococcum HN	1.93269	0.950612	0.00284536	0.00556979	no	up	K02044	phnD	phosphonate transport system substrate-binding protein
A. chroococcum HN	3.89962	1.96334	1.62941e-12	9.41759e-12	yes	up	K13895	yejE	microcin C transport system permease protein
A. chroococcum HN	4.09829	2.03502	1.73608e-11	8.97673e-11	yes	up	K13894	yejB	microcin C transport system permease protein
A. chroococcum HN	2.91494	1.54347	1.11331e-10	5.35197e-10	yes	up	K13893	yejA	microcin C transport system substrate-binding protein
A. chroococcum HN	1.94396	0.958997	0.000427558	0.000955445	no	up	K02036	pstB	phosphate transport system ATP-binding protein [EC:7.3.2.1]
A. chroococcum HN	1.32535	0.40637	0.0645308	0.0972015	no	up	K11074	potI	putrescine transport system permease protein
A. chroococcum HN	1.20824	0.272906	0.3821	0.458967	no	up	K11075	potH	putrescine transport system permease protein
A. chroococcum HN	1.09606	0.132326	0.596239	0.667515	no	up	K11076	potG	putrescine transport system ATP-binding protein [EC:7.6.2.16]
A. chroococcum HN	2.42831	1.27995	9.70577e-07	2.96226e-06	yes	up	K11073	potF	putrescine transport system substrate-binding protein
A. chroococcum HN	1.11227	0.153509	0.520615	0.596613	no	up	K02067	mlaD	phospholipid/cholesterol/gamma-HCH transport system substrate-binding protein
A. chroococcum HN	1.07261	0.101126	0.744694	0.796387	no	up	K10004	gltL	glutamate/aspartate transport system ATP-binding protein [EC:7.4.2.1]
A. chroococcum HN	12.2989	3.62046	9.00683e-29	1.70296e-27	yes	up	K02010	afuC	iron(III) transport system ATP-binding protein [EC:7.2.2.7]
A. chroococcum HN	1.43519	0.521241	0.0225347	0.0374803	no	up	K07091	lptF	lipopolysaccharide export system permease protein
A. chroococcum HN	2.02511	1.018	1.81955e-06	5.37919e-06	yes	up	K11720	lptG	lipopolysaccharide export system permease protein
A. chroococcum HN	2.24802	1.16865	0.00186048	0.0037677	yes	up	K12372	dppF	dipeptide transport system ATP-binding protein
A. chroococcum HN	1.31956	0.400053	0.246244	0.317131	no	up	K12370	dppC	dipeptide transport system permease protein
A. chroococcum HN	1.68986	0.756905	0.0515309	0.0795521	no	up	K12369	dppB	dipeptide transport system permease protein
A. chroococcum HN	2.04232	1.03021	0.000188633	0.000440958	yes	up	K12368	dppA	dipeptide transport system substrate-binding protein
A. chroococcum HN	3.70969	1.8913	3.76615e-16	2.99831e-15	yes	up	K06861	lptB	lipopolysaccharide export system ATP-binding protein [EC:7.5.2.5]
A. chroococcum HN	1.45577	0.541781	0.0545499	0.083783	no	up	K02065	mlaF	phospholipid/cholesterol/gamma-HCH transport system ATP-binding protein
A. chroococcum HN	4.22697	2.07962	8.2815e-15	5.84104e-14	yes	up	K02066	mlaE	phospholipid/cholesterol/gamma-HCH transport system permease protein
A. chroococcum HN	5.01619	2.32659	6.50459e-20	7.05811e-19	yes	up	K02067	mlaD	phospholipid/cholesterol/gamma-HCH transport system substrate-binding protein
A. chroococcum HN	4.49897	2.16959	2.21302e-23	3.02714e-22	yes	up	K07323	mlaC	phospholipid transport system substrate-binding protein
A. chroococcum HN	3.59008	1.84402	3.14314e-09	1.29809e-08	yes	up	K07122	mlaB	phospholipid transport system transporter-binding protein
A. chroococcum HN	1.41281	0.498564	0.100248	0.145151	no	up	K12536	hasD	ATP-binding cassette, subfamily C, type I secretion system permease/ATPase
A. chroococcum HN	2.18169	1.12545	0.0725074	0.108126	no	up	K02017	modC	molybdate transport system ATP-binding protein [EC:7.3.2.5]
A. chroococcum HN	2.11656	1.08172	0.00440419	0.00835316	yes	up	K02020	modA	molybdate transport system substrate-binding protein
A. chroococcum HN	2.93899	1.55532	0.00161307	0.00329326	yes	up	K02018	modB	molybdate transport system permease protein
A. chroococcum HN	1.0097	0.013928	0.970615	0.97602	no	up	K15553	ssuA	sulfonate transport system substrate-binding protein
A. chroococcum HN	1.90248	0.927881	0.371362	0.448335	no	up	K02196	ccmD	heme exporter protein D
A. chroococcum HN	1.26812	0.342695	0.216635	0.284519	no	up	K02195	ccmC	heme exporter protein C
A. chroococcum HN	1.5796	0.659558	0.0214287	0.0358257	no	up	K02048	cysP	sulfate/thiosulfate transport system substrate-binding protein
A. chroococcum HN	1.46593	0.551816	0.00313072	0.00608616	no	up	K10439	rbsB	ribose transport system substrate-binding protein
P. aminovorans HPD-2	1.37885	0.463466	0.456113	0.721857	no	up	K09811	ftsX	cell division transport system permease protein
P. aminovorans HPD-2	1.32763	0.40885	0.209673	0.468638	no	up	K11606	sitD	manganese/iron transport system permease protein
P. aminovorans HPD-2	2.47834	1.30937	0.0184376	0.0874283	no	up	K02037	pstC	phosphate transport system permease protein
P. aminovorans HPD-2	2.63204	1.39618	0.00793851	0.0466917	yes	up	K02038	pstA	phosphate transport system permease protein
P. aminovorans HPD-2	1.06358	0.0889292	0.748409	0.893933	no	up	K10107	kpsE	capsular polysaccharide transport system permease protein
P. aminovorans HPD-2	1.23971	0.310008	0.42503	0.694437	no	up	K11072	potA	spermidine/putrescine transport system ATP-binding protein [EC:7.6.2.11]
P. aminovorans HPD-2	1.06779	0.0946251	0.826412	0.930697	no	up	K02067	mlaD	phospholipid/cholesterol/gamma-HCH transport system substrate-binding protein
P. aminovorans HPD-2	1.85586	0.892091	0.0603745	0.206554	no	up	K07335	bmpA	basic membrane protein A and related proteins
P. aminovorans HPD-2	2.59803	1.37742	0.0888293	1	no	up	K10112	msmX	multiple sugar transport system ATP-binding protein [EC:7.5.2.-]
P. aminovorans HPD-2	1.0613	0.0858261	0.852061	0.941372	no	up	K06861	lptB	lipopolysaccharide export system ATP-binding protein [EC:7.5.2.5]
P. aminovorans HPD-2	2.43405	1.28336	9.63e-05	0.00109739	yes	up	K10546	chvE	putative multiple sugar transport system substrate-binding protein
P. aminovorans HPD-2	2.18307	1.12636	0.00236063	0.0177103	yes	up	K10548	gguA	putative multiple sugar transport system ATP-binding protein [EC:7.5.2.-]
P. aminovorans HPD-2	4.63767	2.2134	2.91e-08	7.45e-07	yes	up	K10547	gguB	putative multiple sugar transport system permease protein
P. aminovorans HPD-2	127.833	6.99812	1.87e-66	3.55e-63	yes	up	K01995	livG	branched-chain amino acid transport system ATP-binding protein
P. aminovorans HPD-2	53.5324	5.74234	5.84e-57	3.69e-54	yes	up	K01997	livH	branched-chain amino acid transport system permease protein
P. aminovorans HPD-2	38.8906	5.28135	2.81e-58	2.13e-55	yes	up	K01998	livM	branched-chain amino acid transport system permease protein
P. aminovorans HPD-2	61.8015	5.94957	3e-89	1.13e-85	yes	up	K01999	livK	branched-chain amino acid transport system substrate-binding protein
P. aminovorans HPD-2	30.5356	4.93242	1.64e-37	5.18e-35	yes	up	K01996	livF	branched-chain amino acid transport system ATP-binding protein
P. aminovorans HPD-2	5.48096	2.45443	0.230557	1	no	up	K10229	smoG	polyol transport system permease protein
P. aminovorans HPD-2	2.93457	1.55315	0.165716	1	no	up	K02017	modC	molybdate transport system ATP-binding protein [EC:7.3.2.5]
P. aminovorans HPD-2	2.01419	1.0102	0.176058	0.42245	no	up	K02018	modB	molybdate transport system permease protein
P. aminovorans HPD-2	1.00605	0.00870099	0.987797	0.994961	no	up	K02020	modA	molybdate transport system substrate-binding protein
P. aminovorans HPD-2	1.48978	0.575097	0.128187	0.348462	no	up	K02067	mlaD	phospholipid/cholesterol/gamma-HCH transport system substrate-binding protein
P. aminovorans HPD-2	1.47972	0.565329	0.318324	0.595716	no	up	K02065	mlaF	phospholipid/cholesterol/gamma-HCH transport system ATP-binding protein
P. aminovorans HPD-2	1.24876	0.3205	0.528358	0.767784	no	up	K02066	mlaE	phospholipid/cholesterol/gamma-HCH transport system permease protein
P. aminovorans HPD-2	1.37826	0.462848	0.52788	0.767384	no	up	K10111	malK	multiple sugar transport system ATP-binding protein [EC:7.5.2.-]
P. aminovorans HPD-2	2.43108	1.2816	0.000540241	0.00489557	yes	up	K10554	frcA	fructose transport system ATP-binding protein
P. aminovorans HPD-2	1.53342	0.616752	0.0897734	0.273293	no	up	K10553	frcC	fructose transport system permease protein
P. aminovorans HPD-2	2.6271	1.39347	5.83e-07	1.14e-05	yes	up	K10552	frcB	fructose transport system substrate-binding protein
P. aminovorans HPD-2	1.24891	0.320674	0.453418	0.719688	no	up	K23535	nupB	general nucleoside transport system permease protein
P. aminovorans HPD-2	1.11811	0.161068	0.80331	0.915881	no	up	K12372	dppF	dipeptide transport system ATP-binding protein
P. aminovorans HPD-2	1.16429	0.219449	0.682375	0.856566	no	up	K12370	dppC	dipeptide transport system permease protein
P. aminovorans HPD-2	1.00722	0.0103847	0.970984	0.990618	no	up	K01998	livM	branched-chain amino acid transport system permease protein
P. aminovorans HPD-2	1.49568	0.580797	0.186216	0.437123	no	up	K17204	eryE	erythritol transport system ATP-binding protein
P. aminovorans HPD-2	1.34342	0.425912	0.369812	0.645465	no	up	K17203	eryF	erythritol transport system permease protein
P. aminovorans HPD-2	1.55	0.632266	0.0471869	0.173354	no	up	K17202	eryG	erythritol transport system substrate-binding protein
P. aminovorans HPD-2	1.00084	0.00121383	0.997303	0.998597	no	up	K02002	proX	glycine betaine/proline transport system substrate-binding protein
P. aminovorans HPD-2	1.08249	0.114355	0.865553	0.9477	no	up	K03523	bioY	biotin transport system substrate-specific component
P. aminovorans HPD-2	1.45924	0.545217	0.463034	0.725516	no	up	K01997	livH	branched-chain amino acid transport system permease protein
P. aminovorans HPD-2	1.15416	0.20684	0.793102	0.913398	no	up	K01998	livM	branched-chain amino acid transport system permease protein
P. aminovorans HPD-2	1.03452	0.0489605	0.953213	1	no	up	K01995	livG	branched-chain amino acid transport system ATP-binding protein
P. aminovorans HPD-2	1.32727	0.408465	0.698613	1	no	up	K01996	livF	branched-chain amino acid transport system ATP-binding protein
P. aminovorans HPD-2	1.29617	0.374256	0.484032	0.743011	no	up	K02001	proW	glycine betaine/proline transport system permease protein
P. aminovorans HPD-2	1.56636	0.647412	0.291233	0.567469	no	up	K10441	rbsA	ribose transport system ATP-binding protein [EC:7.5.2.7]
P. aminovorans HPD-2	1.38957	0.47464	0.402046	0.674354	no	up	K02012	afuA	iron(III) transport system substrate-binding protein
P. aminovorans HPD-2	1.25678	0.329728	0.444732	0.712634	no	up	K02011	afuB	iron(III) transport system permease protein
P. aminovorans HPD-2	2.00722	1.0052	0.0533043	0.188174	no	up	K02010	afuC	iron(III) transport system ATP-binding protein [EC:7.2.2.7]
P. aminovorans HPD-2	2.00461	1.00332	0.0413633	0.15842	no	up	K02012	afuA	iron(III) transport system substrate-binding protein
P. aminovorans HPD-2	6.09219	2.60696	1.22e-10	4.3e-09	yes	up	K17324	glpS	glycerol transport system ATP-binding protein
P. aminovorans HPD-2	6.9215	2.79108	7.11e-10	2.3e-08	yes	up	K17325	glpT	glycerol transport system ATP-binding protein
P. aminovorans HPD-2	10.4713	3.38837	4.28e-15	2.53e-13	yes	up	K17322	glpP	glycerol transport system permease protein
P. aminovorans HPD-2	11.6605	3.54356	1.01e-15	6.72e-14	yes	up	K17323	glpQ	glycerol transport system permease protein
P. aminovorans HPD-2	7.19841	2.84768	2.6e-16	1.76e-14	yes	up	K17321	glpV	glycerol transport system substrate-binding protein
P. aminovorans HPD-2	1.88438	0.914093	0.00327683	0.0232636	no	up	K05813	ugpB	sn-glycerol 3-phosphate transport system substrate-binding protein
P. aminovorans HPD-2	1.99137	0.993763	0.0128688	0.0682967	no	up	K05814	ugpA	sn-glycerol 3-phosphate transport system permease protein
P. aminovorans HPD-2	3.02299	1.59598	4.79e-05	0.000585048	yes	up	K05815	ugpE	sn-glycerol 3-phosphate transport system permease protein
P. aminovorans HPD-2	2.25097	1.17055	0.03337	0.136806	no	up	K05816	ugpC	sn-glycerol 3-phosphate transport system ATP-binding protein [EC:7.6.2.10]
P. aminovorans HPD-2	1.12451	0.169293	0.665131	0.849565	no	up	K05685	macB	macrolide transport system ATP-binding/permease protein [EC:7.6.2.-]
P. aminovorans HPD-2	1.02272	0.0324173	0.929323	0.97577	no	up	K10111	malK	multiple sugar transport system ATP-binding protein [EC:7.5.2.-]
P. aminovorans HPD-2	1.10201	0.140142	0.737134	0.886623	no	up	K09688	kpsM	capsular polysaccharide transport system permease protein
P. aminovorans HPD-2	5.27278	2.39856	5.92e-08	1.43e-06	yes	up	K01998	livM	branched-chain amino acid transport system permease protein
P. aminovorans HPD-2	1.05356	0.0752762	0.854112	0.942812	no	up	K02001	proW	glycine betaine/proline transport system permease protein
P. aminovorans HPD-2	1.25969	0.333072	0.437987	0.706618	no	up	K01999	livK	branched-chain amino acid transport system substrate-binding protein
P. aminovorans HPD-2	1.30963	0.389155	0.296346	0.571547	no	up	K01998	livM	branched-chain amino acid transport system permease protein
P. aminovorans HPD-2	1.34369	0.426205	0.294341	0.570676	no	up	K02002	proX	glycine betaine/proline transport system substrate-binding protein
P. aminovorans HPD-2	1.38741	0.472391	0.384366	0.658731	no	up	K02000	proV	glycine betaine/proline transport system ATP-binding protein [EC:7.6.2.9]
P. aminovorans HPD-2	1.41569	0.501509	0.485646	0.744906	no	up	K02001	proW	glycine betaine/proline transport system permease protein
P. aminovorans HPD-2	1.23196	0.300952	0.646395	0.840467	no	up	K02001	proW	glycine betaine/proline transport system permease protein
P. aminovorans HPD-2	1.3935	0.478711	0.515189	0.761514	no	up	K01997	livH	branched-chain amino acid transport system permease protein
P. aminovorans HPD-2	7.71406	2.94749	2.11e-19	2.1e-17	yes	up	K23508	ytfQ	galactofuranose transport system substrate-binding protein
P. aminovorans HPD-2	5.3327	2.41486	8.06e-07	1.56e-05	yes	up	K10820	ytfR	galactofuranose transport system ATP-binding protein [EC:7.5.2.9]
P. aminovorans HPD-2	1.57857	0.658618	0.119731	0.334345	no	up	K23509	ytfT	galactofuranose transport system permease protein
P. aminovorans HPD-2	6.20467	2.63335	1.26e-06	2.32e-05	yes	up	K10441	rbsA	ribose transport system ATP-binding protein [EC:7.5.2.7]
P. aminovorans HPD-2	5.02483	2.32907	2.05e-07	4.55e-06	yes	up	K10440	rbsC	ribose transport system permease protein
P. aminovorans HPD-2	2.43793	1.28566	0.00110722	0.00891431	yes	up	K10439	rbsB	ribose transport system substrate-binding protein
P. aminovorans HPD-2	1.39186	0.477013	0.185197	0.436083	no	up	K01999	livK	branched-chain amino acid transport system substrate-binding protein
P. aminovorans HPD-2	1.16034	0.214545	0.73841	0.887627	no	up	K01999	livK	branched-chain amino acid transport system substrate-binding protein
P. aminovorans HPD-2	12.6291	3.65868	0.290818	1	no	up	K11069	potD	spermidine/putrescine transport system substrate-binding protein
P. aminovorans HPD-2	69.121	6.11105	0.00031932	1	no	up	K01995	livG	branched-chain amino acid transport system ATP-binding protein
P. aminovorans HPD-2	10.6698	3.41546	0.360906	1	no	up	K10552	frcB	fructose transport system substrate-binding protein
P. aminovorans HPD-2	1.52688	0.610585	0.881052	1	no	up	K10552	frcB	fructose transport system substrate-binding protein
P. aminovorans HPD-2	3.16957	1.66429	0.00175498	0.0136643	yes	up	K10552	frcB	fructose transport system substrate-binding protein
P. aminovorans HPD-2	10.1989	3.35034	3.55e-07	7.47e-06	yes	up	K17321	glpV	glycerol transport system substrate-binding protein
P. aminovorans HPD-2	8.10531	3.01887	0.0375338	1	no	up	K17321	glpV	glycerol transport system substrate-binding protein
P. aminovorans HPD-2	1.04292	0.0606253	0.847587	0.938347	no	up	K03320	amt	ammonium transporter, Amt family

## Sheet: Table 8
Table 8 Biofilm formation related upregulated gene expression of A. chroococcum HN and P. aminovorans HPD-2 in co-culture
Strain	fc	log2fc	pvalue	padjust	significant	regulate	KO_id	gene_name	description
A. chroococcum HN	3.18982	1.67348	1.33169e-14	9.24808e-14	yes	up	K20973	sagS	two-component system, sensor histidine kinase SagS [EC:2.7.13.3]
A. chroococcum HN	1.73737	0.796905	0.000158695	0.000374855	no	up	K10941	flrA	sigma-54 dependent transcriptional regulator, flagellar regulatory protein
A. chroococcum HN	4.38381	2.13219	3.33708e-17	2.98289e-16	yes	up	K20978	hsbA	HptB-dependent secretion and biofilm anti anti-sigma factor
A. chroococcum HN	2.21394	1.14662	1.45006e-08	5.50512e-08	yes	up	K20977	hsbR	two-component system, HptB-dependent secretion and biofilm response regulator
A. chroococcum HN	1.57256	0.653117	0.00418427	0.00797627	no	up	K20976	hptB	histidine phosphotransfer protein HptB
A. chroococcum HN	1.90356	0.928703	0.0116643	0.0205274	no	up	K02455	gspF	general secretion pathway protein F
A. chroococcum HN	2.5043	1.32441	0.0588968	0.089636	no	up	K02456	gspG	general secretion pathway protein G
A. chroococcum HN	1.22338	0.290869	0.150356	0.207239	no	up	K11912	ppkA	serine/threonine-protein kinase PpkA [EC:2.7.11.1]
A. chroococcum HN	1.07468	0.103913	0.895343	0.91779	no	up	K11915	stp1	serine/threonine protein phosphatase Stp1 [EC:3.1.3.16]
A. chroococcum HN	1.02646	0.0376809	0.897946	0.919748	no	up	K11900	impC	type VI secretion system protein ImpC
A. chroococcum HN	1.06476	0.0905291	0.924852	0.939631	no	up	K11901	impB	type VI secretion system protein ImpB
A. chroococcum HN	1.14219	0.191808	0.501276	0.578563	no	up	K16554	exoP	polysaccharide biosynthesis transport protein [EC:2.7.10.3]
A. chroococcum HN	1.67684	0.745748	0.159008	0.217702	no	up	K20988	vpsN	polysaccharide biosynthesis/export protein VpsN
A. chroococcum HN	1.71842	0.781083	0.0715025	0.106698	no	up	K20920	vpsM	polysaccharide biosynthesis protein VpsM
A. chroococcum HN	2.72099	1.44413	6.6599e-11	3.2606e-10	yes	up	K01991	wza	polysaccharide biosynthesis/export protein
A. chroococcum HN	1.24855	0.320255	0.634292	0.702625	no	up	K02456	gspG	general secretion pathway protein G
A. chroococcum HN	20.9438	4.38845	5.55663e-72	1.45988e-69	yes	up	K00640	cysE	serine O-acetyltransferase [EC:2.3.1.30]
A. chroococcum HN	2.0719	1.05095	0.067662	0.101504	no	up	K02403	flhD	flagellar transcriptional activator FlhD
A. chroococcum HN	1.88839	0.91716	0.000252118	0.000580644	no	up	K02398	flgM	negative regulator of flagellin synthesis FlgM
A. chroococcum HN	1.53907	0.622054	0.11136	0.159277	no	up	K02452	gspC	general secretion pathway protein C
A. chroococcum HN	2.2951	1.19856	8.8301e-10	3.87358e-09	yes	up	K02453	gspD	general secretion pathway protein D
A. chroococcum HN	1.36884	0.452952	0.198172	0.263491	no	up	K02460	gspK	general secretion pathway protein K
A. chroococcum HN	1.38606	0.470987	0.362399	0.43916	no	up	K02462	gspM	general secretion pathway protein M
A. chroococcum HN	1.15601	0.20916	0.338024	0.414405	no	up	K02454	gspE	general secretion pathway protein E [EC:7.4.2.8]
A. chroococcum HN	2.73396	1.45099	3.77368e-09	1.53879e-08	yes	up	K07689	uvrY	two-component system, NarL family, invasion response regulator UvrY
A. chroococcum HN	1.33051	0.411981	0.0517296	0.079777	no	up	K03666	hfq	host factor-I protein
A. chroococcum HN	2.43947	1.28657	5.40583e-12	2.97222e-11	yes	up	K21025	fimX	multidomain signaling protein FimX
A. chroococcum HN	1.37214	0.456432	0.159317	0.217992	no	up	K03557	fis	Fis family transcriptional regulator, factor for inversion stimulation protein
A. chroococcum HN	2.05597	1.03982	1.35824e-07	4.66952e-07	yes	up	K01657	trpE	anthranilate synthase component I [EC:4.1.3.27]
A. chroococcum HN	1.9969	0.997764	9.41491e-09	3.64172e-08	no	up	K03092	rpoN	RNA polymerase sigma-54 factor
A. chroococcum HN	1.32119	0.401837	0.363078	0.439746	no	up	K11903	hcp	type VI secretion system secreted protein Hcp
A. chroococcum HN	4.00228	2.00082	3.55683e-09	1.45959e-08	yes	up	K02657	pilG	twitching motility two-component system response regulator PilG
A. chroococcum HN	4.37302	2.12863	7.06907e-09	2.77718e-08	yes	up	K02658	pilH	twitching motility two-component system response regulator PilH
A. chroococcum HN	3.98777	1.99558	0.00104303	0.00219089	yes	up	K02659	pilI	twitching motility protein PilI
A. chroococcum HN	1.06728	0.0939446	0.635262	0.703009	no	up	K02660	pilJ	twitching motility protein PilJ
A. chroococcum HN	1.20556	0.269698	0.274912	0.348583	no	up	K06598	chpC	chemosensory pili system protein ChpC
A. chroococcum HN	1.74727	0.805104	0.000307175	0.000700297	no	up	K03566	gcvA	LysR family transcriptional regulator, glycine cleavage system transcriptional activator
A. chroococcum HN	2.19171	1.13206	4.31646e-08	1.56628e-07	yes	up	K01658	trpG	anthranilate synthase component II [EC:4.1.3.27]
A. chroococcum HN	4.16093	2.05691	5.49802e-15	3.94564e-14	yes	up	K03567	gcvR	glycine cleavage system transcriptional repressor
A. chroococcum HN	1.18604	0.246158	0.39103	0.468448	no	up	K19291	alg44	mannuronan synthase [EC:2.4.1.33]
A. chroococcum HN	1.00756	0.0108707	0.969003	0.974785	no	up	K16011	algA	mannose-1-phosphate guanylyltransferase / mannose-6-phosphate isomerase [EC:2.7.7.13 5.3.1.8]
A. chroococcum HN	1.91612	0.938186	0.282672	0.357318	no	up	K06204	dksA	DnaK suppressor protein
P. aminovorans HPD-2	1.4712	0.55699	0.142084	0.370748	no	up	K07638	envZ	two-component system, OmpR family, osmolarity sensor histidine kinase EnvZ [EC:2.7.13.3]
P. aminovorans HPD-2	1.95663	0.968374	0.00570229	0.0359625	no	up	K01658	trpG	anthranilate synthase component II [EC:4.1.3.27]
P. aminovorans HPD-2	1.69075	0.757662	0.00946028	0.0530336	no	up	K00640	cysE	serine O-acetyltransferase [EC:2.3.1.30]
P. aminovorans HPD-2	2.10249	1.0721	0.245562	1	no	up	K03651	cpdA	3',5'-cyclic-AMP phosphodiesterase [EC:3.1.4.53]
P. aminovorans HPD-2	1.5963	0.67473	0.132693	0.357128	no	up	K07659	ompR	two-component system, OmpR family, phosphate regulon response regulator OmpR
P. aminovorans HPD-2	2.19309	1.13297	0.00663722	0.0407426	yes	up	K03566	gcvA	LysR family transcriptional regulator, glycine cleavage system transcriptional activator
P. aminovorans HPD-2	1.34571	0.428366	0.51504	0.761514	no	up	K00640	cysE	serine O-acetyltransferase [EC:2.3.1.30]
P. aminovorans HPD-2	2.31275	1.20961	0.0278734	0.120266	no	up	K03566	gcvA	LysR family transcriptional regulator, glycine cleavage system transcriptional activator
P. aminovorans HPD-2	1.14985	0.201442	0.513609	0.761124	no	up	K10914	crp	CRP/FNR family transcriptional regulator, cyclic AMP receptor protein
P. aminovorans HPD-2	1.35238	0.435502	0.277488	0.552518	no	up	K20973	sagS	two-component system, sensor histidine kinase SagS [EC:2.7.13.3]
P. aminovorans HPD-2	1.22311	0.290551	0.658989	0.846745	no	up	K11902	impA	type VI secretion system protein ImpA
P. aminovorans HPD-2	1.39926	0.484668	0.771158	1	no	up	K11890	impM	type VI secretion system protein ImpM
P. aminovorans HPD-2	1.81054	0.85642	0.0765787	0.243303	no	up	K06204	dksA	DnaK suppressor protein

## Sheet: Table 9
Table 9 Metabolites abundances of amino acids and peptides in monoculture and co-culture of A. chroococcum HN and P. aminovorans HPD-2. Four replicates (N = 4) were used for metabolomics analyses
ID	Metabolite	Metab ID	CAS ID	M/Z	Retention time	Adducts	Formula	Library ID	KEGG Compound First Category	HMDB Subclass	Coculture_1	Coculture_2	Coculture_3	Coculture_4	HN_1	HN_2	HN_3	HN_4	HPD-2_1	HPD-2_2	HPD-2_3	HPD-2_4
pos_130	3-Methoxytyrosine	metab_129	7636-26-2	176.07	1.78962	M+H-2H2O, M+H-H2O, M+H, M+Na	C10H13NO4	HMDB0001434;HMDB0060747	-	Amino acids, peptides, and analogues	5.2674	5.1944	5.1698	5.0569	5.1958	5.1618	4.9907	5.0536	4.8034	4.8136	4.7427	4.6903
pos_1042	Alanyl-Serine	metab_1038	3303-41-1	375.148	1.9213	M+H-H2O, 2M+Na	C6H12N2O4	HMDB0028696	-	Amino acids, peptides, and analogues	4.1095	4.0949	4.2114	3.9974	4.0842	4.4719	4.3252	4.1499	4.0805	4.2103	3.9741	3.9962
neg_2994	Arginyl-Histidine	metab_12601	155114-05-9	310.166	4.58052	M-H	C12H21N7O3	HMDB0028711	-	Amino acids, peptides, and analogues	1.7938	2.3809	2.1074	2.4271	1.776	1.7809	1.7806	1.776	2.7627	2.8446	2.6824	2.8083
pos_2725	Arginyl-Proline	metab_2711	2418-69-1	254.161	1.63375	M+H-H2O	C11H21N5O3	HMDB0028717	-	Amino acids, peptides, and analogues	4.0109	4.0369	4.2015	4.0411	3.4193	3.515	3.5688	3.467	3.9755	3.9968	3.933	4.0801
neg_254	Aspartyl-Glutamate	metab_9880	-	243.062	0.715817	M-H2O-H, M+FA-H	C9H14N2O7	HMDB0028752	-	Amino acids, peptides, and analogues	4.8613	4.8318	4.8171	4.8361	4.9605	4.8639	4.8654	4.8673	4.6336	4.4968	4.5426	4.5747
pos_7182	Aspartyl-Tryptophan	metab_7124	-	337.154	4.7019	M+NH4	C15H17N3O5	HMDB0028764	-	Amino acids, peptides, and analogues	4.3282	4.3816	4.1102	4.148	3.7845	4.1406	4.174	3.9676	3.8479	4.081	3.728	3.9245
neg_2171	Cystathionine ketimine	metab_11782	87254-95-3	224.001	2.39522	M+Na-2H	C7H9NO4S	HMDB0002015	-	Amino acids, peptides, and analogues	4.0781	4.0629	4.0783	4.0741	4.3064	4.3223	4.3465	4.3114	3.5077	3.5699	3.5403	3.5209
pos_7150	Cysteine-S-sulfate	metab_7092	1637-71-4	201.984	4.79202	M+H	C3H7NO5S2	HMDB0000731	-	Amino acids, peptides, and analogues	4.2853	4.3225	4.3828	4.3374	4.7898	4.9568	5.0339	4.9099	4.438	4.5999	4.4502	4.5081
neg_6687	Cysteinyl-Arginine	metab_16256	-	312.088	4.1484	M+Cl	C9H19N5O3S	HMDB0028769	-	Amino acids, peptides, and analogues	4.1627	4.1599	4.2129	4.0415	4.1607	4.0838	4.4728	4.0447	3.8715	4.0306	4.0493	3.9732
pos_3431	Cysteinyl-Phenylalanine	metab_3406	-	233.074	3.76182	M+H-2H2O	C12H16N2O3S	HMDB0028782	-	Amino acids, peptides, and analogues	3.3864	3.421	3.5222	3.4607	3.2339	3.4009	3.5106	3.4601	4.6956	4.7543	4.6497	4.7196
pos_8018	Gamma-Glutamylaspartic acid	metab_7954	16804-55-0	263.087	2.95793	M+H	C9H14N2O7	HMDB0030419	-	Amino acids, peptides, and analogues	4.0215	4.1419	4.0978	4.1021	3.7323	3.9161	3.8413	3.87	4.3709	4.4706	4.3254	4.3518
pos_7944	Gamma-Glutamylcysteinylserine	metab_7880	144331-30-6	355.128	3.0914	M+NH4	C11H19N3O7S	HMDB0039733	-	Amino acids, peptides, and analogues	4.6138	4.6111	4.4435	4.2846	4.0824	4.29	4.2011	4.051	4.1707	4.3147	4.005	4.0402
pos_8608	Gamma-Glutamylvaline	metab_8539	2746-34-1	211.107	2.07162	M+H-2H2O	C10H18N2O5	HMDB0011172	-	Amino acids, peptides, and analogues	3.937	3.8506	3.6497	3.8189	3.3902	3.422	3.6407	3.4923	4.4692	4.5086	4.3104	4.3568
neg_6566	Glutaminylhistidine	metab_16136	104018-08-8	304.104	4.51245	M+Na-2H	C11H17N5O4	HMDB0028799	-	Amino acids, peptides, and analogues	3.8424	3.8826	3.8858	3.9957	3.939	4.2081	4.0179	4.1475	3.8516	3.904	3.9257	3.8839
pos_749	Glutamylisoleucine	metab_746	5879-22-1	261.144	0.703683	M+H, M+K	C11H20N2O5	HMDB0028822	-	Amino acids, peptides, and analogues	5.3687	5.3479	5.3621	5.3751	4.9279	5.0252	4.989	4.8543	4.9981	5.0417	4.9543	4.9912
neg_8485	L-alpha-Aspartyl-L-hydroxyproline	metab_18030	106414-01-1	245.077	1.09982	M-H	C9H14N2O6	HMDB0011160	-	Amino acids, peptides, and analogues	4.3524	4.3957	4.4028	4.3628	4.5818	4.5651	4.5841	4.5875	4.0935	4.1522	4.0706	4.1168
pos_3668	L-Cysteine	metab_3642	921-01-7;52-90-4	122.027	4.79202	M+H	C3H7NO2S	HMDB0303385;HMDB0003417;HMDB0251515;PW_C000448;HMDB0000574	Peptides	Amino acids, peptides, and analogues	3.5186	3.5467	3.6322	3.5617	4.0346	4.1996	4.2831	4.1412	3.6761	3.836	3.6742	3.7322
pos_933	Leucyl-Hydroxyproline	metab_929	63912-01-6	227.139	1.8111	M+H-H2O, M+H	C11H20N2O4	HMDB0028930	-	Amino acids, peptides, and analogues	4.6764	4.6953	4.6925	4.6455	4.2355	4.3305	4.291	4.2914	4.5756	4.6473	4.5294	4.5587
pos_1992	L-Glutamine	metab_1987	56-85-9;5959-95-5	147.076	6.70202	M+H-H2O, M+H	C5H10N2O3	PW_C000500;HMDB0003423;HMDB0000641	Peptides	Amino acids, peptides, and analogues	3.0679	3.0352	3.1813	3.0298	4.3228	4.6259	4.6718	4.5514	2.7076	2.7598	2.6434	2.8375
neg_2482	L-Phenylalanine	metab_12092	63-91-2	164.07	3.10992	M-H	C9H11NO2	HMDB0250791;PW_C000104;HMDB0000159	Peptides	Amino acids, peptides, and analogues	3.2392	3.3171	3.2651	3.228	2.6938	2.7484	2.8009	2.8486	3.5389	3.6593	3.5428	3.6072
pos_8963	L-Prolinamide	metab_8882	7531-52-4	115.087	1.65438	M+H	C5H10N2O	HMDB0253910	-	Amino acids, peptides, and analogues	3.9397	3.9357	4.0452	3.9495	4.0526	4.0858	4.0916	4.0931	3.8705	3.9087	3.9434	4.008
pos_7036	L-Serine	metab_6978	56-45-1	106.05	5.10262	M+H	C3H7NO3	HMDB0000187;PW_C000120	Peptides	Amino acids, peptides, and analogues	2.4801	2.5403	2.5972	2.5066	3.1427	3.3204	3.3436	3.2858	2.6484	2.8273	2.6436	2.7856
neg_6399	Methionyl-Arginine	metab_15970	-	340.119	4.98802	M+Cl	C11H23N5O3S	HMDB0028967	-	Amino acids, peptides, and analogues	3.9818	3.9565	3.985	3.9659	3.9826	4.0139	4.3927	3.9453	3.734	3.8708	3.8672	3.7666
pos_1556	Methionyl-Phenylalanine	metab_1551	-	279.119	3.67293	M+H-H2O, M+H	C14H20N2O3S	HMDB0028980	-	Amino acids, peptides, and analogues	3.6588	3.6701	3.6972	3.6585	3.9234	4.1188	4.0351	4.0549	3.9565	4.0393	3.8219	3.9777
pos_3286	Methionyl-Valine	metab_3265	-	293.092	3.22455	M+2Na-H	C10H20N2O3S	HMDB0028986	-	Amino acids, peptides, and analogues	4.4674	4.3786	4.3624	4.2377	3.9033	3.987	4.0167	3.9643	4.1698	4.3061	4.0382	4.1015
pos_9160	N2-(2-Carboxymethyl-2-hydroxysuccinoyl)arginine	metab_9078	87605-91-2	349.135	1.21327	M+H	C12H20N4O8	HMDB0032766	-	Amino acids, peptides, and analogues	4.4441	4.3691	4.2342	4.2637	4.5288	4.4248	4.1715	4.1334	4.0586	4.0992	3.959	3.9933
pos_6322	N6-Acetyl-L-lysine	metab_6271	692-04-6	377.24	7.01407	2M+H	C8H16N2O3	HMDB0000206	-	Amino acids, peptides, and analogues	4.0251	4.2015	4.2963	4.076	4.2042	4.6458	4.7757	4.5985	3.9164	4.161	3.8908	4.1328
pos_723	N-Alpha-acetyllysine	metab_720	1946-82-3	153.102	0.721717	M+H-2H2O, M+ACN+H	C8H16N2O3	HMDB0000446	-	Amino acids, peptides, and analogues	5.0771	5.1196	5.1192	5.051	5.283	5.3869	5.3732	5.2996	5.0516	5.104	5.0288	5.0815
pos_1618	N-Benzoylaspartic acid	metab_1613	997815	220.06	4.00732	M+H-H2O, M+Na	C11H11NO5	HMDB0034251	-	Amino acids, peptides, and analogues	3.9402	4.0096	3.9899	3.7114	3.323	3.6608	3.7167	3.4619	3.8271	3.984	3.6174	3.9485
pos_7239	Phenylalanyl-Methionine	metab_7181	15080-84-9	319.107	4.56867	M+Na	C14H20N2O3S	HMDB0029001	-	Amino acids, peptides, and analogues	4.8994	4.9506	4.8906	4.6234	4.6907	4.8293	4.9219	4.7683	4.6928	4.9764	4.6037	4.6476
pos_1424	Prolyl-Asparagine	metab_1419	-	268.067	1.61285	M+H, M+K	C9H15N3O4	HMDB0029012	-	Amino acids, peptides, and analogues	4.1569	4.1938	4.1734	4.1372	4.4528	4.6239	4.5983	4.5545	4.2723	4.3973	4.1403	4.2762
neg_1198	Pyroglutamic acid	metab_10823	98-79-3	174.04	1.20923	M+FA-H, 2M-H	C5H7NO3	HMDB0000267;PW_C000182	Peptides	Amino acids, peptides, and analogues	4.1897	4.207	4.2208	4.2115	4.5699	4.6157	4.6558	4.6025	3.9256	3.9746	3.9496	3.9706
pos_6304	S-(Formylmethyl)glutathione	metab_6254	-	367.128	7.08067	M+NH4	C12H19N3O7S	HMDB0060507	-	Amino acids, peptides, and analogues	3.0173	3.137	2.8923	2.0309	2.0522	2.281	2.0868	2.062	2.063	2.7357	2.0477	2.0578
pos_8907	Serinyl-Tyrosine	metab_8828	21435-27-8	269.113	1.71252	M+H	C12H16N2O5	HMDB0029051	-	Amino acids, peptides, and analogues	4.0768	3.9773	4.0379	4.105	4.1404	4.3799	4.3233	4.3463	4.076	4.1008	4.11	4.0329
neg_163	Serylproline	metab_9789	23827-93-2	247.093	0.715817	M-H, M+FA-H, M-H2O-H	C8H14N2O4	HMDB0029047	-	Amino acids, peptides, and analogues	5.1302	5.1333	5.1245	5.1585	5.1662	5.1045	5.0427	5.0685	5.0541	5.0146	5.0737	5.0754
pos_1577	S-Prenyl-L-cysteine	metab_1572	5287-46-7	222.112	3.76182	M+Na, M+CH3OH+H	C8H15NO2S	HMDB0012286	-	Amino acids, peptides, and analogues	3.4985	3.5413	3.5961	3.5157	4.0592	4.2331	4.2399	4.2184	3.8082	3.9143	3.7293	3.8501
pos_7936	Threoninyl-Phenylalanine	metab_7872	16875-27-7	231.112	3.11365	M+H-2H2O	C13H18N2O4	HMDB0029068	-	Amino acids, peptides, and analogues	2.4739	2.7242	2.6659	2.6752	3.3429	3.4548	3.3285	3.45	3.7491	3.9915	3.7754	3.7555
neg_1219	Threoninyl-Proline	metab_10844	46398-79-2	215.103	1.2747	M-H2O-H, M-H	C9H16N2O4	HMDB0029069	-	Amino acids, peptides, and analogues	5.7397	5.7735	5.7971	5.7498	6.0014	6.0717	6.0949	6.0455	5.7358	5.7935	5.7082	5.736
pos_1306	Tyrosyl-Methionine	metab_1301	-	313.118	2.57777	M+H-2H2O, M+H	C14H20N2O4S	HMDB0029111	-	Amino acids, peptides, and analogues	4.3535	4.4134	4.3438	4.2554	4.3219	4.6835	4.6993	4.6156	4.3227	4.5413	4.292	4.4101
pos_175	Valyl-Hydroxyproline	metab_174	90965-79-0	231.134	2.11478	M+H, M+Na, M+H-H2O	C10H18N2O4	HMDB0029128	-	Amino acids, peptides, and analogues	4.4591	4.5069	4.5306	4.484	4.6479	4.8534	4.8927	4.918	4.4732	4.5705	4.3746	4.4534

## Sheet: Table 10
Table 10 Metabolites abundances of aromatic compounds in monoculture and co-culture of A. chroococcum HN and P. aminovorans HPD-2. Four replicates (N = 4) were used for metabolomics analyses
ID	Metabolite	Metab ID	CAS ID	M/Z	Retention time	Adducts	Formula	Library ID	HMDB Class	KEGG Pathway Description	Coculture_1	Coculture_2	Coculture_3	Coculture_4	HN_1	HN_2	HN_3	HN_4	HPD-2_1	HPD-2_2	HPD-2_3	HPD-2_4
pos_7126	(S)-2,3-Dihydro-5-hydroxy-2-methyl-1,4-naphthoquinone	metab_7068	76372-21-9	232.096	4.8597	M+ACN+H	C11H10O3	HMDB0041122	Naphthalenes	-	2.8558	2.8722	2.7927	2.6919	2.5636	2.6909	2.8566	2.7044	2.826	3.0238	2.6893	2.7992
neg_7988	1-(Isothiocyanatomethyl)-4-methoxybenzene	metab_17543	3694-57-3	224.038	1.94643	M+FA-H	C9H9NOS	HMDB0032581	Phenol ethers	-	4.7315	4.8472	4.6852	4.619	5.1106	4.8214	5.2925	4.9746	4.908	5.0709	4.7683	4.5372
pos_8533	2-(1,2-Diamino-1-propenyl)phenol	metab_8465	173559-57-4	147.091	2.17917	M+H-H2O	C9H12N2O	HMDB0034900	Phenols	-	5.9716	5.9767	5.9881	5.9773	5.553	5.6998	5.7083	5.6758	6.2329	6.2681	6.179	6.2295
pos_1934	2,5-Dimethylbenzaldehyde	metab_1929	34341-29-2	135.08	6.24732	M+H-H2O, M+H	C9H10O	HMDB0032014	Benzene and substituted derivatives	-	5.6565	5.6293	5.6901	5.6677	5.6508	5.6192	5.6692	5.6637	5.6738	5.658	5.6501	5.6939
pos_7394	2-Methoxynaphthalene	metab_7335	34068	159.08	4.21125	M+H	C11H10O	HMDB0032861	Naphthalenes	-	3.6551	3.705	3.6406	3.6449	3.7884	3.7991	3.8764	3.6939	3.736	3.7751	3.7217	3.8225
pos_8043	3,4-Dimethoxy-benzaldehyde	metab_7979	120-14-9	167.07	2.91583	M+H	C9H10O3	HMDB0032138	Benzene and substituted derivatives	-	3.608	3.5454	3.5739	3.5875	4.1613	4.0409	4.3838	3.9099	3.5673	3.6662	3.5876	3.5629
pos_8237	3-AMINOBENZAMIDE	metab_8173	-	137.071	2.60022	M+H	C7H8N2O	HMDB0245814	Benzene and substituted derivatives	-	3.6309	3.6701	3.7075	3.6508	3.9892	4.1631	4.1147	3.9895	3.9127	3.6893	3.5786	3.5944
neg_479	3-Cresotinic acid	metab_10105	83-40-9	151.039	2.90682	M-H2O-H, M-H	C8H8O3	HMDB0002390	Benzene and substituted derivatives	Naphthalene degradation;Degradation of aromatic compounds;Microbial metabolism in diverse environments	4.0384	4.0537	4.0477	4.0327	3.6257	3.6967	3.7145	3.6831	4.3563	4.4626	4.3515	4.3695
pos_2177	3-Ethylphenol	metab_2170	620-17-7	123.08	8.48193	M+H, M+NH4	C8H10O	HMDB0059873	Phenols	-	4.9102	4.9063	4.8627	4.9021	4.921	4.9039	4.9072	4.899	4.849	4.8691	4.8891	4.8659
neg_2148	3-Hydroxyanthranilic acid	metab_11760	548-93-6	152.034	2.35098	M-H	C7H7NO3	HMDB0001476;PW_C001137	Benzene and substituted derivatives	Metabolic pathways;Aminobenzoate degradation;Tryptophan metabolism;Microbial metabolism in diverse environments;Biosynthesis of cofactors	3.5004	3.4752	3.4943	3.4656	3.4565	3.5195	3.5133	3.5013	3.5819	3.6163	3.5948	3.5856
pos_4401	3-Hydroxyphenylacetic acid	metab_4372	621-37-4	153.054	8.67008	M+H	C8H8O3	HMDB0000440	Phenols	Metabolic pathways;Phenylalanine metabolism;Tyrosine metabolism;Microbial metabolism in diverse environments;Styrene degradation	4.316	4.3389	4.2982	4.2689	4.2915	4.3012	4.2722	4.3104	4.2935	4.2647	4.3137	4.3309
pos_8629	Benzaldehyde	metab_8559	100-52-7	107.049	2.05263	M+H	C7H6O	HMDB0006115	Benzene and substituted derivatives	Metabolic pathways;Aminobenzoate degradation;Toluene degradation;Microbial metabolism in diverse environments;Degradation of aromatic compounds	3.0723	3.0018	2.8013	2.8842	2.8919	2.9301	3.0372	3.0586	3.0787	3.3615	3.1573	2.8585
pos_4577	Benzene	metab_4546	71-43-2	79.0547	9.79202	M+H	C6H6	HMDB0001505	Benzene and substituted derivatives	Metabolic pathways;Degradation of aromatic compounds;Chlorocyclohexane and chlorobenzene degradation;Microbial metabolism in diverse environments;Benzoate degradation	3.9201	3.9259	3.9539	3.9529	3.9475	3.9026	3.9023	3.9251	3.9249	3.8909	3.9472	3.9112
pos_275	Bis(2-ethylhexyl) phthalate	metab_274	-	413.265	9.26695	M+Na, M+K, M+H	C24H38O4	HMDB0249243	Benzene and substituted derivatives	-	5.5318	5.502	5.5061	5.472	5.5041	5.4836	5.5218	5.5352	5.574	5.3848	5.4945	5.5028
pos_6979	diphenylurea	metab_6921	102-07-8	213.102	5.25467	M+H	C13H12N2O	HMDB0032066	Benzene and substituted derivatives	-	3.5564	3.5892	3.5766	3.5512	3.8471	3.8919	3.8548	3.7027	3.345	3.5086	3.2899	3.3185
pos_5993	Ethylbenzene	metab_5943	100-41-4	107.086	7.9129	M+H	C8H10	HMDB0059905	Benzene and substituted derivatives	Metabolic pathways;Degradation of aromatic compounds;Ethylbenzene degradation;Microbial metabolism in diverse environments	5.1887	5.0971	5.0887	5.1483	4.9613	5.1652	5.0838	5.1061	5.0332	5.0668	5.1018	4.9945
pos_1449	Eugenol	metab_1444	97-53-0	165.091	3.1805	M+H-H2O, M+H	C10H12O2	HMDB0005809	Phenols	-	4.6767	4.7241	4.7582	4.714	4.3004	4.4652	4.4823	4.4497	4.6232	4.7436	4.5936	4.6766
neg_7731	Gentisic acid	metab_17287	490-79-9	153.018	2.21458	M-H	C7H6O4	HMDB0059999;HMDB0000152	Benzene and substituted derivatives	Naphthalene degradation;Benzoate degradation;Metabolic pathways;Tyrosine metabolism;Microbial metabolism in diverse environments	4.5791	4.5983	4.5767	4.5636	4.4794	4.4989	4.5505	4.5179	4.6952	4.7064	4.7166	4.6818
pos_235	Mono-(2-ethyl-5-hydroxyhexyl) phthalate	metab_234	-	277.143	5.74522	M+H-H2O, M+Na, M+K	C16H22O5	HMDB0094679	Benzene and substituted derivatives	-	4.2274	4.2664	4.3021	4.2641	5.0113	5.2326	5.1174	5.1159	4.538	4.7434	4.5342	4.4643
neg_7271	N-(4-hydroxyphenyl)ethoxycarbothioamide	metab_16835	53409-36-2	178.032	2.97335	M-H2O-H	C9H11NO2S	HMDB0033179	Phenols	-	3.8811	4.0125	3.9546	3.9156	4.3159	4.9569	5.1041	5.0294	4.9128	5.1155	4.7541	4.9809
pos_9450	N-Methylanthranilic acid	metab_9363	119-68-6	152.07	0.682433	M+H	C8H9NO2	HMDB0032609	Benzene and substituted derivatives	Biosynthesis of secondary metabolites	4.0836	4.054	4.0428	4.0777	4.3403	4.3251	4.3429	4.4104	4.1357	4.1613	4.1318	4.1932
pos_7744	Phenol	metab_9628	87-66-1;108-95-2	95.0495	3.47062	M+H	C6H6O	HMDB0000228;HMDB0013674;PW_C000153	Phenols	Metabolic pathways;Degradation of aromatic compounds;Microbial metabolism in diverse environments;Aminobenzoate degradation;Benzoate degradation;Chlorocyclohexane and chlorobenzene degradation;Tyrosine metabolism	3.0814	2.9703	2.9111	3.1151	3.1431	3.0325	3.0149	2.9218	3.0596	3.2296	3.1481	2.942
pos_999	Phenylethylamine	metab_995	64-04-0	122.096	2.01102	M+H, M+NH4	C8H11N	HMDB0012275	Benzene and substituted derivatives	Metabolic pathways;Phenylalanine metabolism	4.2841	4.1825	4.0989	4.2266	3.8044	3.7343	3.744	3.7527	4.3866	4.4011	4.3726	4.3922
pos_5502	Phthalic acid Mono-2-ethylhexyl Ester	metab_5458	4376-20-9	279.158	9.26695	M+H	C16H22O4	HMDB0013248	Benzene and substituted derivatives	-	4.7851	4.7288	4.7486	4.7559	4.7105	4.7378	4.7717	4.7691	4.8032	4.7212	4.7801	4.7602
pos_7452	P-Isopropylphenol	metab_7393	99-89-8	137.096	4.07522	M+H	C9H12O	HMDB0031446	Benzene and substituted derivatives	-	3.8751	3.6548	3.6691	3.8332	3.9718	3.8515	3.856	3.7345	3.8843	4.0103	3.9516	3.7112
neg_2846	Salicylic acid	metab_12454	99-96-7	137.023	4.0574	M-H	C7H6O3	HMDB0000500	Benzene and substituted derivatives	Metabolic pathways;Degradation of aromatic compounds;Biosynthesis of secondary metabolites;Microbial metabolism in diverse environments;Biosynthesis of cofactors;Aminobenzoate degradation;Ubiquinone and other terpenoid-quinone biosynthesis;Toluene degradation;Bisphenol degradation;Benzoate degradation;Folate biosynthesis	4.582	4.6064	4.5896	4.575	4.2686	4.2573	4.2842	4.2545	4.6611	4.7411	4.6799	4.6614
pos_2013	Rosmic acid	metab_2007	197799-63-6	391.171	5.27632	M+H-H2O, M+H	C21H26O7	HMDB0032082	Benzene and substituted derivatives	-	3.5938	3.6592	3.726	3.6136	2.3217	3.0803	2.7284	2.6633	4.5034	4.7056	4.4915	4.5563
pos_6824	Toluene	metab_6769	108-88-3	93.0702	5.66045	M+H	C7H8	HMDB0034168	Benzene and substituted derivatives	Metabolic pathways;Degradation of aromatic compounds;Toluene degradation;Microbial metabolism in diverse environments	4.6946	4.6595	4.6678	4.672	4.694	4.6916	4.6775	4.6854	4.7047	4.6748	4.679	4.666
